# Supplementary material for: Functional Requirements for Medical Data Integration into Knowledge Management Environments: Requirements Elicitation Approach Based on Systematic Literature Analysis
Source: J Med Internet Res. 2023 Feb 9;25:e41344. doi: 10.2196/41344 (PMC9951079; doi:10.2196/41344)
Supplement: Multimedia Appendix 1 [file jmir_v25i1e41344_app1.xlsx]

## Sheet: Requirements
Category	Subcategory	Req. ID	Requirement	Notes	Sources	DOI/ PMID
DATA STORAGE
	Types of data
		DS-06	The system must store original data in audit-proof manner.
					Ohmann, C.; Kuchinke, W.	10.3414/ME9137
		DS-02	The system must store all of the following clinical and genomics data: * multimodal * multi-scale.
					Daniel, Christel; Ouagne, David et al. (2016)	27570649
		DS-02-2	The system must store both data and metadata from multiple sources in a single storage.
					Ozaydin, Zengul et al.	10.2196/18579
		DS-02-1	The system must store biomedical data decentralized from clinical EHR data.	Note: A possible storage location is locally per site.
					Teodoro, Douglas; Pasche, Emilie	10.2196/jmir.2043
					Hall, Jennifer L.; Ryan, John J. et al.	10.1161/HCG.0000000000000029
		DS-07	The system must store DICOM data from all of the following sources: * internal * external.
					Haak, D.; Page, C.-E.; Reinartz, S. et al.	10.1007/s10278-015-9802-8
		DS-07-1	The system must store all of the following image data: * image annotation * DICOM structured reporting results.
					Haak, D.; Page, C.-E.; Reinartz, S. et al.	10.1007/s10278-015-9802-8
		DS-07-2	The system must store DICOM data all of the following ways: * centrally * independent of study context.
					Haak, D.; Page, C.-E.; Reinartz, S. et al.	10.1007/s10278-015-9802-8
		DS-03	The system must store the original data.
					Bouzillé, Guillaume; Westerlynck, Richard et al.	10.3233/978-1-61499-830-3-303
					Ohmann, C.; Kuchinke, W.	10.3414/ME9137
		DS-03-1	The system must provide all of the following data from the storage: * processed data * raw data.
					Hackl, Hubert; Stocker, Gernot et al.	10.1016/j.pharmthera.2010.08.012
	Functionalities
		DS-08	The system must store the data in a way that it is available in a clinical data repository.
					Bouzillé, Guillaume; Westerlynck, Richard et al.	10.3233/978-1-61499-830-3-303
		DS-09	The system must export copies of stored original data.
					Ohmann, C.; Kuchinke, W.	10.3414/ME9137
		DS-04	The system must store the data in a way that it can be retrieved via queries.	Note: Possible technologies for queries are SQL queries, Xqueries.
					Duftschmid, Georg; Chaloupka, Judith et al.	10.1186/1472-6947-13-11
					Ohmann, C.; Kuchinke, W.	10.3414/ME9137
		DS-10	The system must store the data with the finest granularity.
					Bouzillé, Guillaume; Westerlynck, Richard et al.	10.3233/978-1-61499-830-3-303
		DS-10-1	The system must store the data in expressive granularities.
					Daniel, Christel; Ouagne, David et al. (2016)	27570649
		DS-11	The system must store a checksum file with the data.	Note: Possible checksum files are MD5, SHA1, CRC32.
					Fillinger, Sven; La Garza, Luis de et al.	10.1007/s00216-019-02074-9
		DS-12	The system must store minimal data sets that can be extended by department-specific data.
					Hackl, W. O.; Ammenwerth, E.	10.3414/ME15-01-0045
		DS-13	The system must store data in all of the following ways: * full-text indexed * searchable.
					Lowe, Henry J.; Ferris, Todd A. et al.	20351886
		DS-14	The system must persist small and large data sets.
					Rance, Bastien; Canuel, Vincent et al.	10.4338/ACI-2015-09-RA-0125
		DS-15	The system must support the user in all of the following: * creating the resources of the domain model * updating the resources of the domain model.
					Daniel, Christel; Ouagne, David; Sadou, Eric; Hussain, Nicolas et al.	10.1002/lrh2.10014
		DS-16	The system must provide a means to add data.
					Chute, C. G.; Beck, S. A. et al.	10.1136/jamia.2009.002691
		DS-17	The system must manage the versions of the domain model.
					Daniel, Christel; Ouagne, David; Sadou, Eric; Hussain, Nicolas et al.	10.1002/lrh2.10014
		DS-18	The system must store the data relationships all the following ways: * within data sources * across data sources.
					Ozaydin, Zengul et al.	10.2196/18579
		DS-19	The system must store data in a harmonized format.
					A, Miles; J, Zhao et al.	10.1016/j.jbi.2010.04.004
		DS-05	The system must store the data in a data repository.
					Bouzillé, Guillaume; Westerlynck, Richard et al.	10.3233/978-1-61499-830-3-303
		DS-01	The system must store data according to a multidimensional data model.	Note: A possible multidimensional data model is Entity-Attribute-Value (EAV).
					Hackl, W. O.; Ammenwerth, E.	10.3414/ME15-01-0045
					Wong, Limsoon	10.1093/bib/3.4.389
					Chute, C. G.; Beck, S. A. et al.	10.1136/jamia.2009.002691
					Lowe, Henry J.; Ferris, Todd A. et al.	20351886
		DS-20	The system must store data (of the same types) into a common domain model.	Note: A possibe domain model is common data model (CDM).	Lee, Thomas J.; Pouliot, Yannick et al.	10.1186/1471-2105-7-170
					Karasavvas, K.A; Baldock, R. et al.	10.1016/j.jbi.2004.04.003
		DS-01-1	The system must store data into a standard domain model.
					Daniel, Christel; Ouagne, David; Sadou, Eric; Hussain, Nicolas et al.	10.1002/lrh2.10014
		DS-01-2	The system must recognize at least one of the following by semantic reasoning: * redundancy * inconsistency.	Note: Possible semantic reasoning can be provided via semantic web languages.
					Daniel, Christel; Ouagne, David; Sadou, Eric; Hussain, Nicolas et al.	10.1002/lrh2.10014
DATA TRACEABILITY
		DT-03	The system must track data via pipeline management.
					Ganzinger, M., Knaup, P.	10.7717/peerj.755
		DT-02	The system must track data via data indexes of the source systems.
					DG, Katehakis; M, Tsiknakis et al.	10.1007/s10278-014-9698-8
		DT-01	The system must track data to the primary data.
					Hackl, Hubert; Stocker, Gernot et al.	10.1016/j.pharmthera.2010.08.012
		DT-01-1	The system must provide a link to the original data.
					Ohmann, C.; Kuchinke, W.	10.3414/ME9137
		DT-05	The system must track data to all of the following: * the location of source * associated source data documents.
					Ohmann, C.; Kuchinke, W.	10.3414/ME9137
		DT-06	The system must track data to check the correspondence between the copy and the original (including metadata).
					Ohmann, C.; Kuchinke, W.	10.3414/ME9137
		DT-04	The system must track reproducibility of query results at different points in time.
					Chute, C. G.; Beck, S. A.	10.1136/jamia.2009.002691
DATA PROCESSING
	Others
		DP-30	The system must process heterogeneous data.
					Ozyurt, Ibrahim Burak; Grethe, Jeffrey S.	10.1093/database/bay130
		DP-48	The system must allow all of the following to the processed data: * to query * restructure local schemas.
					Gupta, A.; Ludascher, B.; Martone, M. E.	10.1109/SSDM.2000.869777
		DP-06	The system must process all of the following: * data * metadata.
					Firnkorn, D.; Ganzinger, M.; Muley, T.; Thomas, M.; Knaup, P.	10.3414/ME14-02-0030
					Karasavvas, K.A; Baldock, R. et al.	10.1016/j.jbi.2004.04.003
		DP-06-1	The system must process technical metadata.
					Karasavvas, K.A; Baldock, R. et al.	10.1016/j.jbi.2004.04.003
		DP-07	The system must process data from data streams.
					Denecke, Kerstin	10.3233/978-1-61499-658-3-562
		DP-07-1	The system must (pre-) process streaming data from sensors.
					Marschollek, Michael; Wolf, Klaus-H. et al.	17911668
		DP-07-2	The system must process data from sensors according to medical device standards.	Note: Possible medical device standards are ISO, IEEE 11073.
					Marschollek, Michael; Wolf, Klaus-H. et al.	17911668
		DP-08	The system must process data into core data set.
					Chute, C. G.; Beck, S. A. et al.	10.1136/jamia.2009.002691
		DP-08-1	The system must process data addressing use-case specific value sets.
					Hackl, W. O.; Ammenwerth, E.	10.3414/ME15-01-0045
					Tahar, Kais; Müller, Christoph et al.	10.3233/SHTI190647
	Processing method
		DP-04	The system must process data from various sources based on at least one of the following: * standardized rules * standardized process.
					Ozaydin, Zengul et al.	10.2196/18579
					S, Hanss; T, Schaaf et al.	10.3414/ME9240
					Welch, Brandon M.; Eilbeck, Karen et al.	10.1016/j.jbi.2014.05.014
					Ganzinger, M., Knaup, P.	10.7717/peerj.755
		DP-10	The system must process patient data de-identified.
					Hackl, Hubert; Stocker, Gernot et al.	10.1016/j.pharmthera.2010.08.012
					Rance, Bastien; Canuel, Vincent et al.	10.4338/ACI-2015-09-RA-0125
		DP-50	The system must anonymize data.
					S, Hanss; T, Schaaf et al.	10.3414/ME9240
		DP-11	The system must process data in single ETL routines.
					Hackl, W. O.; Ammenwerth, E.	10.3414/ME15-01-0045
		DP-12	The system must process data via REST API.
					Karasavvas, K.A; Baldock, R. et al.	10.1016/j.jbi.2004.04.003
		DP-13	The system must infer knowledge when processing data.
					Gupta, A.; Ludascher, B.; Martone, M. E.	10.1109/SSDM.2000.869777
		DP-14	The system must process data by using a transformation language.	Note: A possible transformation language is XSLT.
					Ozyurt, Ibrahim Burak; Grethe, Jeffrey S.	10.1093/database/bay130
	Validity/ Consistency
		DP-15	The system must check integrity when processing data.
					Gupta, A.; Ludascher, B.; Martone, M. E.	10.1109/SSDM.2000.869777
		DP-16	The system must only process (patient-)data for which consent has been obtained.
					Bahls, Thomas; Pung, Johannes et al.	10.1186/s12967-020-02547-x
					Ayatollahi, Haleh; Hosseini, Seyedeh Fatemeh et al.	10.4258/hir.2019.25.4.289
		DP-17	The system must monitor metrics when processing data.
					Bouzillé, Guillaume; Westerlynck, Richard et al.	10.3233/978-1-61499-830-3-303
	Linkage
		DP-18	The system must process data by linking at least one of the following data types to their associated clinical interpretation: * genotype * genetic.
					Beyan, Timur; Aydın Son, Yeşim	10.2196/medinform.3169
					Welch, Brandon M.; Eilbeck, Karen et al.	10.1016/j.jbi.2014.05.014
		DP-18-1	The system must process genomic data.
					Welch, Brandon M.; Eilbeck, Karen et al.	10.1016/j.jbi.2014.05.014
		DP-19	The system must link external data with local data.
					Fillinger, Sven; La Garza, Luis de et al.	10.1007/s00216-019-02074-9
		DP-20	The system must process data by adding a Unique Patient Identifier (UPI).
					AlJarullah, Asma; El-Masri, Samir	10.1007/s10916-013-9953-4
		DP-20-1	The system must process data by adding at least one of the following: * local record ID * local case ID.
					AlJarullah, Asma; El-Masri, Samir	10.1007/s10916-013-9953-4
		DP-20-2	The system must process data by linking data sources via a Unique Patient Identifier.
					Bouzillé, Guillaume; Westerlynck, Richard et al.	10.3233/978-1-61499-830-3-303
		DP-20-3	The system must process data by linking it to at least one of the following Master Patient Indexes: * institutional * cross-institutional
					Lowe, Henry J.; Ferris, Todd A. et al.	20351886
					AlJarullah, Asma; El-Masri, Samir	10.1007/s10916-013-9953-4
		DP-20-5	The system must process data by using at least one of the following IDs: * locally unique record ID * locally unique case IDs.
					AlJarullah, Asma; El-Masri, Samir	10.1007/s10916-013-9953-4
		DP-21	The system must process data to link records from various source systems.	Note: Possible source systems are EDCS, PACS.
					Haak, D.; Page, C.-E.; Reinartz, S.et al.	10.1007/s10278-015-9802-8
		DP-22	The system must process data including all of the following: * Record linkage * De-identification * Data quality control.
					Rance, Bastien; Canuel, Vincent et al.	10.4338/ACI-2015-09-RA-0125
	Transformation
	Models
		DP-23	The system must process data according to a specified semantic data model.	Note: Possible semantic data models are CDIM, HL7 RIM.
					Marschollek, Michael	10.1186/1472-6947-12-43
					Chute, C. G.; Beck, S. A. et al.	10.1136/jamia.2009.002691
					Katehakis, Dimitrios G.; Sfakianakis, Stelios G. et al.	10.1109/TITB.2006.889711
		DP-23-1	The system must process data from HL7 message feeds from various (clinical) systems into a HL7 RIM structure.
					Lowe, Henry J.; Ferris, Todd A. et al.	20351886
		DP-23-2	The system must process data using standardised data models.	Note: Possible standardised data models are CDISC, ODM, SDM.
					Ethier, Jean-Francois; Curcin, Vasa et al.	10.1016/j.ijmedinf.2017.06.006
		DP-23-4	The system must process data using all of the following: * terminologies * semantic web-ressources.
					Ethier, J-F; Curcin, V.; Barton, A. et al.	10.3414/ME13-02-0024
		DP-24	The system must process data according to formalized data models including all of the following models: * terminologies * ontologies.
					Teodoro, Douglas; Pasche, Emilie et al.	10.2196/jmir.2043
		DP-25	The system must process data based on standard domain models.
					Daniel, Christel; Ouagne, David et al.	27570649
					Daniel, Christel; Ouagne, David; Sadou, Eric; Hussain, Nicolas et al.	10.1002/lrh2.10014
		DP-26	The system must process data based on all of the following: * federated domain model * federated vocabulary * standardized EHR reference model.
					Katehakis, Dimitrios G.; Sfakianakis, Stelios G. et al.	10.1109/TITB.2006.889711
		DP-26-1	The system must process data into a standard domain model using international terminology standards.	Note: Possible terminology standards are SNOMED‐MedDRA, SNOMED CT‐NCI Thesaurus.
					Daniel, Christel; Ouagne, David; Sadou, Eric; Hussain, Nicolas et al.	10.1002/lrh2.10014
		DP-27	The system must process data into a domain model adaptable to specific use cases.
					Daniel, Christel; Ouagne, David; Sadou, Eric; Hussain, Nicolas et al.	10.1002/lrh2.10014
	Format
	General
		DP-28	The system must process data into predefined export formats.	Note: Possible predefined exchange formats are XML, CSV, JSON.
					Ozyurt, Ibrahim Burak; Grethe, Jeffrey S.	10.1093/database/bay130
		DP-29	The system must process data via standardized interfaces.	Note: Possibe standardized interfaces are defined by IHE profiles.
					Tahar, Kais; Müller, Christopher et al.	10.3233/SHTI190647
					Ethier, Jean-Francois; Curcin, Vasa et al.	10.1016/j.ijmedinf.2017.06.006
	Unstructured
		DP-03	The system must process (semi-)structured data to a common exchange format.	Note: Possible formats are XML, CSV, JSON.
					Ozyurt, Ibrahim Burak; Grethe, Jeffrey S.	10.1093/database/bay130
					Wong, Limsoon	10.1093/bib/3.4.389
					Hamid, Jemila S.; Hu, Pingzhao et al.	10.4061/2009/869093
					Karasavvas, K.A; Baldock, R. et al.	10.1016/j.jbi.2004.04.003
		DP-31	The system must process medical multimedia data.	Note: Possible medical multimedia data are ECG's, photographs.
					Deserno, Thomas; Haak, Daniel et al.	10.1007/s10278-014-9698-8
		DP-31-1	The system must de-identify DICOM objects when processing
					Haak, D.; Page, C.-E.; Reinartz, S. et al.	10.1007/s10278-015-9802-8
		DP-02	The system must process unstructured data by using natural language processing (NLP) methods.	Note: Possible NLP methods are text mining, topic mining, section location, concept identification, negation, context filtering.
					Bouzillé, Guillaume; Westerlynck, Richard et al.	10.3233/978-1-61499-830-3-303
					Rance, Bastien; Canuel, Vincent et al.	10.4338/ACI-2015-09-RA-0125
					Botsis, Taxiarchis; Hartvigsen, Gunnar et al.	10.2196/medinform.3169
					Chute, C. G.; Beck, S. A. et al.	10.1136/jamia.2009.002691
					Hall, Jennifer L.; Ryan, John J. et al.	10.1161/HCG.0000000000000029
					Mo, Huan; Thompson, William K. et al.	10.1093/jamia/ocv112
	Structured
	Semantics
		DP-33	The system must process data based on open international standards.	Note: A possible open international standard is HL7.
					Oliveira, I. C.; Oliveira, J. L. et al.	15924167
					Tahar, Kais; Müller, Christopher et al.	10.3233/SHTI190647
					Welch, Brandon M.; Eilbeck, Karen et al.	10.1016/j.jbi.2014.05.014
		DP-33-1	The system must process data by transforming it into an open standardized format.	Note: Possible open standardized formats are CDISC, HL7.
					Rance, Bastien; Canuel, Vincent et al.	10.4338/ACI-2015-09-RA-0125
		DP-33-2	The system must process data based on interoperability standards.	Note: Possible interoperability standards are HL7 V2, HL7 V3.
					Beyan, Timur; Aydın Son, Yeşim	10.2196/medinform.3169
		DP-34	The system must process data using a terminology server for controlled vocabularies and ontologies.
					Ganzinger, M., Knaup, P.	10.7717/peerj.755
		DP-34-1	The system must connect to a terminology server via REST API when processing data.
					Daniel, Christel; Ouagne, David; Sadou, Eric; Hussain, Nicolas et al.	10.1002/lrh2.10014
		DP-34-2	The system must request data from the terminology server via an interface (REST) when processing data.
					Daniel, Christel; Ouagne, David et al.	27570649
		DP-35	The system must process data by providing a semantic integration service.
					Leisch, E.; Sartzetakis, S. et al.	10.3109/14639239709010904
		DP-35-1	The system must provide terminology service APIs that are based on international standards.	Note: Possible terminology services are HL7 Common Terminology Service, LexEVS.
					Chute, C. G.; Beck, S. A. et al.	10.1136/jamia.2009.002691
		DP-36	The system must process data using all at least one of the following: * ontologies * schemas.
					A, Miles; J, Zhao et al.	10.1016/j.jbi.2010.04.004
		DP-36-4	The system must process data creating at least one of the following: * ontologies * schemas.
					A, Miles; J, Zhao et al.	10.1016/j.jbi.2010.04.004
		DP-36-1	The system must process data into a available standardized schema.
					Doods, J.; Bache, R. et al.	10.1016/j.ymeth.2014.07.001
					S, Hanss; T, Schaaf et al.	10.3414/ME9240
		DP-36-2	The system must process biomedical data even without an available schema.
					Wong, Limsoon	10.1093/bib/3.4.389
		DP-36-3	The system must process data including ontologies
					Karasavvas, K.A; Baldock, R. et al.	10.1016/j.jbi.2004.04.003
		DP-37	The system must process data by annotating information.	Note: Possible information to annotate are terminology standards, identifiers like clinicogenomic information.
					Beyan, Timur; Aydın Son, Yeşim	10.2196/medinform.3169
	Mappings
		DP-01	The system must process data by mapping it to multiple terminology standards.	Note: Possible terminology standards are SNOMED-CT, LOINC, ICD, ATC, IDCO, CPT, RxNorm.
					Bestek, Mate; Stanimirovic, Dalibor	10.4338/ACI-2017-01-RA-0011
					Ayatollahi, Haleh; Hosseini, Seyedeh Fatemeh et al.	10.4258/hir.2019.25.4.289
					Daniel, Christel; Ouagne, David et al.	27570649
					Denecke, Kerstin; Dittli, Pascal A. et al.	10.3233/978-1-61499-858-7-72
					Deserno, Thomas; Haak, Daniel et al.	10.1007/s10278-014-9698-8
					DG, Katehakis; M, Tsiknakis; SC, Orphanoudakis	10.1007/s10278-014-9698-8
					Ethier, Jean-Francois; Curcin, Vasa et al.	10.1016/j.ijmedinf.2017.06.006
					Ethier, Jean-François; Dameron, Olivier et al.	10.1136/amiajnl-2012-001312
					Marschollek, Michael	10.1186/1472-6947-12-43
					Oliveira, I. C.; Oliveira, J. L. et al.	15924167
					Rance, Bastien; Canuel, Vincent et al.	10.4338/ACI-2015-09-RA-0125
					Tahar, Kais; Müller, Christoph et al.	10.3233/SHTI190647
					Chute, C. G.; Beck, S. A. et al.	10.1136/jamia.2009.002691
					Firnkorn, D.; Ganzinger, M.; Muley, T.; Thomas, M.; Knaup, P.	10.3414/ME14-02-0030
					Hall, Jennifer L.; Ryan, John J. et al.	10.1161/HCG.0000000000000029
					Katehakis, Dimitrios G.; Sfakianakis, Stelios G. et al.	10.1109/TITB.2006.889711
					Lowe, Henry J.; Ferris, Todd A. et al.	20351886
					Sujansky, Walter	10.1006/jbin.2001.1024
		DP-01-2	The system must process data by mapping it to all of the following: * standardized semantics * vocabularies * ontologies.
					A, Miles; J, Zhao et al.	10.1016/j.jbi.2010.04.004
					Ethier, Jean-Francois; Curcin, Vasa et al.	10.1016/j.ijmedinf.2017.06.006
					Martone, Maryann E.; Gupta, Amarnath et al.	10.1038/nn1229
					Tsiknakis, M.; Rueping, S. et al.	10.3332/ecms.2007.56
		DP-01-1	The system must process data by mapping between local terminologies to at least one of the following: * national terminology standards * international terminology standards.	Note: Possible terminology standards are ICD-10, ATC, SNOMED-CT, LOINC, PathLex.
					Doods, J.; Bache, R. et al.	10.1016/j.ymeth.2014.07.001
					Katehakis, Dimitrios G.; Sfakianakis, Stelios G. et al.	10.1109/TITB.2006.889711
					Ethier, Jean-François; Dameron, Olivier et al.	10.1136/amiajnl-2012-001312
					Mo, Huan; Thompson, William K. et al.	10.1093/jamia/ocv112
					Chute, C. G.; Beck, S. A. et al.	10.1136/jamia.2009.002691
		DP-01-1-1	The system must process data by mapping between all of the following: * terminlogies * ontologies.
					Beyan, Timur; Aydın Son, Yeşim	10.2196/medinform.3169
		DP-01-1-1-1	The system must provide mappings between different versions of all of the following: * terminologies * value sets.	Note: Possible mappings in between different terminology versions could be from ICD-9 to ICD-10.
					Mo, Huan; Thompson, William K. et al.	10.1093/jamia/ocv112
					Daniel, Christel; Ouagne, David et al.	27570649
		DP-01-1-2	The system must process data by reusing all of the following: * data components * terminology standards.
					Beyan, Timur; Aydın Son, Yeşim	10.2196/medinform.3169
					Daniel, Christel; Ouagne, David et al.	27570649
		DP-01-1-3	The system must process data including mappings between all of the following: * different data model * coding systems.
					Mandl, K. D.; Kohane, I. S. et al.	10.1136/amiajnl-2014-002727
		DP-38	The system must process data by mapping from source to target format.
					A, Miles; J, Zhao et al.	10.1016/j.jbi.2010.04.004
		DP-39	The system must process data by providing different mappings.	Note: Possible mappings could be from value sets to thesauri, thesauri to coding systems, coding systems to coding systems.
					Chute, C. G.; Beck, S. A. et al.	10.1136/jamia.2009.002691
		DP-40	The system must process data by mapping to at least one of the following: * common data scheme * ontology.
					A, Miles; J, Zhao et al.	10.1016/j.jbi.2010.04.004
		DP-41	The system must manage versions of mappings.
					Daniel, Christel; Ouagne, David et al.	27570649
		DP-42	The system must process data by mapping it to templates with standardized data elements.	Note: Possible standards for data elements are ICD, SNOMED-CT, LOINC, ATC, ICD-O, Pubcan, TNM, PathLex.
					Daniel, Christel; Ouagne, David et al.	27570649
		DP-42-1	The system must create all of the following: * transformation scripts * mapping files.
					A, Miles; J, Zhao et al.	10.1016/j.jbi.2010.04.004
		DP-42-2	The system must reuse all of the following: * transformation scripts * mapping files.
					A, Miles; J, Zhao et al.	10.1016/j.jbi.2010.04.004
		DP-43	The system must map data between all of the following: * models * schemas.
					Gupta, A.; Ludascher, B.; Martone, M. E.	10.1109/SSDM.2000.869777
		DP-44	The system must process data by mapping between terminologies in different languages.	Note: Possible languages are English, French, German.
					Daniel, Christel; Ouagne, David et al.	27570649
		DP-45	The system must provide formal representation for all of the following: * mappings * version management.
					Daniel, Christel; Ouagne, David; Sadou, Eric; Hussain, Nicolas et al.	10.1002/lrh2.10014
		DP-46	The system must process data by reusing existing mappings.	Note: Possible mappings to reuse are NCI Thesaurus to SNOWMED-CT.
					Daniel, Christel; Ouagne, David et al.	27570649
		DP-47	The system must provide formal representations of mappings.
					Daniel, Christel; Ouagne, David et al.	27570649
		DP-09	The system must provide web based access to mappings.
					Daniel, Christel; Ouagne, David et al.	27570649
		DP-05	The system must create automatic mappings between terminologies.
					Daniel, Christel; Ouagne, David et al.	27570649
					Daniel, Christel; Ouagne, David; Sadou, Eric; Hussain, Nicolas et al.	10.1002/lrh2.10014
DATA LINEAGE
		DL-04	The system must provide information to identify a services location.
					Ganzinger, M., Knaup, P.	10.7717/peerj.755
		DL-01	The system must iterate data integration if at least one of the following change: * source data * data sources * clinical context * analyses requirements.
					Hackl, W. O.; Ammenwerth, E.	10.3414/ME15-01-0045
		DL-03	The system must provide an audit trail if source data changes in the course of audits.
					Ohmann, C.; Kuchinke, W.	10.3414/ME9137
		DL-02	The system must provide a patient identification service.
					S, Hanss; T, Schaaf et al.	10.3414/ME9240
					Katehakis, Dimitrios G. et al.	10.1109/TITB.2006.889711
		DL-05	The system must create all of the following when integrating data: * transfer property files * log files.
					S, Hanss; T, Schaaf et al.	10.3414/ME9240
DATA SECURITY
		DSC-01	The system must provide all of the following: * user authentication * use authorization.
					Ganzinger, M., Knaup, P.	10.7717/peerj.755
					DG, Katehakis; M, Tsiknakis et al.	10.1007/s10278-014-9698-8
					Hackl, W. O.; Ammenwerth, E.	10.3414/ME15-01-0045
					Ohmann, C.; Kuchinke, W.	10.3414/ME9137
					Rance, Bastien; Canuel, Vincent et al.	10.4338/ACI-2015-09-RA-0125
					Katehakis, Dimitrios G.; Sfakianakis, Stelios G. et al.	10.1109/TITB.2006.889711
					S, Hanss; T, Schaaf et al.	10.3414/ME9240
		DSC-01-1	The system must provide encrypted communication.
					S, Hanss; T, Schaaf et al.	10.3414/ME9240
		DSC-01-2	The system must provide all of the following: * service authentication * service authorization * application authentication * application authorization.
					DG, Katehakis; M, Tsiknakis et al.	10.1007/s10278-014-9698-8
		DSC-05	The system must log data usage.
					Ganzinger, M., Knaup, P.	10.7717/peerj.755
		DSC-04	The system must provide a pseudonymization ID (PID) to disconnect medical data from identifying data.
					Deserno, Thomas; Haak, Daniel et al.	10.1007/s10278-014-9698-8
					Rance, Bastien; Canuel, Vincent et al.	10.4338/ACI-2015-09-RA-0125
					S, Hanss; T, Schaaf et al.	10.3414/ME9240
		DSC-02	The system must provide encryption and decryption for (cross-institutional) data transfer.
					DG, Katehakis; M, Tsiknakis et al.	10.1007/s10278-014-9698-8
					Rance, Bastien; Canuel, Vincent et al.	10.4338/ACI-2015-09-RA-0125
					S, Hanss; T, Schaaf et al.	10.3414/ME9240
					Katehakis, Dimitrios G.; Sfakianakis, Stelios G. et al.	10.1109/TITB.2006.889711
		DSC-07	The system must prevent third parties from modifying source documents.	Note: A possible third party is the sponsor.
					Ohmann, C.; Kuchinke, W.	10.3414/ME9137
		DSC-03	The system must provide data privacy and security in accordance with legal and ethical regulations.	Note: Possible legal and ethical regulations that result from the european data privacy regulations.
					Rajasekaran, H.; Lo Iacono, L. et al.	10.1109/CBMS.2008.42
					Tsiknakis, M.; Rueping, S. et al.	10.3332/ecms.2007.56
					Teodoro, Douglas; Pasche, Emilie	10.2196/jmir.2043
		DSC-08	The system must provide a backup solution for data security.
					Rance, Bastien; Canuel, Vincent et al.	10.4338/ACI-2015-09-RA-0125
		DSC-09	The system must provide the conduct of security audits.
					Katehakis, Dimitrios G.; Sfakianakis, Stelios G. et al.	10.1109/TITB.2006.889711
		DSC-10	The system must enable authorised changes to the source data.
					Ohmann, C.; Kuchinke, W.	10.3414/ME9137
		DSC-11	The system must prevent the deletion of stored data
					Chute, C. G.; Beck, S. A. et al.	10.1136/jamia.2009.002691
DATA ANALYSIS
		DAS-05	The system must add new data during data analysis.
					Ozaydin, Zengul et al.	10.2196/18579
		DAS-04	The system must provide representation for the NLP coding output for data analysis.
					Daniel, Christel; Ouagne, David et al.	27570649
		DAS-06	The system must provide NLP methods for semantic annotation of freetext.
					Daniel, Christel; Ouagne, David et al.	27570649
		DAS-07	The system must provide data indexes to organise access structures for data analysis.
					Dashti, A. E.; Ghandeharizadeh, S. et al.	10.1006/nimg.1996.0253
		DAS-02	The system must analyse unstructured data by using natural language processing (NLP) methods.
					Denecke, Kerstin	10.3233/978-1-61499-658-3-562
		DAS-03	The system must provide various data analysis techniques.	Note: Possible data analysis techniques are querying, data mining, machine learning, semantic mining.
					Hackl, W. O.; Ammenwerth, E.	10.3414/ME15-01-0045
		DAS-03-1	The system must provide libraries for machine learning.
					Yao, Qin; Tian, Yu et al.	10.1007/s10916-015-0220-8
		DAS-08	The system must present the results of data analysis.
					Hackl, W. O.; Ammenwerth, E.	10.3414/ME15-01-0045
		DAS-01	The system must analyse the data for data cleansing.	Note: A possible method for data cleansing is semi-automatic data cleansing.
					Teodoro, Douglas; Pasche, Emilie et al.	10.2196/jmir.2043
		DAS-01-1	The system must analyze the data for consistency checks.
					Rance, Bastien; Canuel, Vincent et al.	10.4338/ACI-2015-09-RA-0125
		DAS-01-2	The system must analyse the data to report all of the following: * missing values * outliers.
					Ayatollahi, Haleh; Hosseini, Seyedeh Fatemeh et al.	10.4258/hir.2019.25.4.289
					Rance, Bastien; Canuel, Vincent et al.	10.4338/ACI-2015-09-RA-0125
		DAS-09	The system must impute missing values by data analysis.
					Ozaydin, Zengul et al.	10.2196/18579
		DAS-10	The system must analyze the data to provide data auditing.
					Teodoro, Douglas; Pasche, Emilie et al.	10.2196/jmir.2043
		DAS-11	The system must analyse the data for clinical decision support (CDS).
					Welch, Brandon M.; Eilbeck, Karen et al.	10.1016/j.jbi.2014.05.014
		DAS-12	The system must extract data(-marts) for research related analysis.
					Bouzillé Guillaume; Sylvestre Emmanuelle et al.	10.3233/978-1-61499-564-7-913
		DAS-12-1	The system must test eligibility on data marts.
					Bouzillé Guillaume; Sylvestre Emmanuelle et al.	10.3233/978-1-61499-564-7-913
		DAS-13	The system must only analyse (patient-) data for which consent has been obtained.
					Bouzillé Guillaume; Sylvestre Emmanuelle et al.	10.3233/978-1-61499-564-7-913
		DAS-14	The system must provide a complete representation of data available for data analysis.
					Hamid, Jemila S.; Hu, Pingzhao et al.	10.4061/2009/869093
		DAS-15	The system must find data sets that are at least one of the following: * similar * comparable.
					S, Hanss; T, Schaaf et al.	10.3414/ME9240
		DAS-16	The system must support the generation of new hypotheses based on existing data.
					Fillinger, Sven; La Garza, Luis de et al.	10.1007/s00216-019-02074-9
METADATA MANAGEMENT
		MDM-07	The system must integrate the URI naming convention for biomedical entities as metadata.
					A, Miles; J, Zhao et al.	10.1016/j.jbi.2010.04.004
		MDM-04	The system must provide a registry service to locate the requested data.
					Dashti, A. E.; Ghandeharizadeh, S. et al.	10.1006/nimg.1996.0253
					Katehakis, Dimitrios G.; Sfakianakis, Stelios G. et al.	10.1109/TITB.2006.889711
		MDM-05	The system must provide a registry service to identify and access all of the following: * organizations * devices * software.
					DG, Katehakis; M, Tsiknakis et al.	10.1007/s10278-014-9698-8
					Katehakis, Dimitrios G.; Sfakianakis, Stelios G. et al.	10.1109/TITB.2006.889711
		MDM-08	The system must integrate the data providers URIs as metadata.
					A, Miles; J, Zhao et al.	10.1016/j.jbi.2010.04.004
		MDM-01	The system must provide metadata management (-tools).
					Hackl, W. O.; Ammenwerth, E.	10.3414/ME15-01-0045
					Chute, C. G.; Beck, S. A. et al.	10.1136/jamia.2009.002691
		MDM-01-1	The system must store metadata into a semantic metadata repository (MDR).
					Daniel, Christel; Ouagne, David et al.	27570649
					Firnkorn, D.; Ganzinger, M. et al.	10.3414/ME14-02-0030
		MDM-10	The system must express metadata scheme in different programming languages.	Note: Possible programming languages are HTML, XML, UML, RDF.
					Daniel, Christel; Ouagne, David et al.	27570649
		MDM-02	The system must support all of the following: * structural metadata mappings * structural metadata transformations.	Note: A possible mapping is from the local database metadata to the Clinical Data Integration Model (CDIM).
					Firnkorn, D.; Ganzinger, M. et al.	10.3414/ME14-02-0030
					Ethier, Jean-Francois; Curcin, Vasa et al. (2017)	10.1016/j.ijmedinf.2017.06.006
		MDM-06	The system must annotate data with metadata.
					Fillinger, Sven; La Garza, Luis de et al.	10.1007/s00216-019-02074-9
		MDM-06-1	The system must store metadata about all of the following: * how data was generated * their semantics.
					Rance, Bastien; Canuel, Vincent et al.	10.4338/ACI-2015-09-RA-0125
		MDM-06-2	The system must store metadata regarding the quality of data.
					Denecke, Kerstin	10.3233/978-1-61499-658-3-562
		MDM-11	The system must support metadata to describe data sets.
					Fillinger, Sven; La Garza, Luis de et al.	10.1007/s00216-019-02074-9
		MDM-03	The system must process metadata from multiple sources according to a metadata model.	Note: Possible metadata models are Data Tag Suite (DATS), Healthcare Domain Reference Data Model (HRDM).
					Ozyurt, Ibrahim Burak; Grethe, Jeffrey S.	10.1093/database/bay130
					Leisch, E.; Sartzetakis, S. et al.	10.3109/14639239709010904
		MDM-13	The system must adopt the semantic of metadata.
					Tsiknakis, M.; Rueping, S. et al.	10.3332/ecms.2007.56
DATA ACQUISITION
	Sources
	internal
		DA-01	The system must acquire data from different heterogeneous source systems.	Note: Possible heterogeneous source systems are LIMS, HIS, CTMS.
					Ethier, Jean-François; McGilchrist, Mark et al.	10.1002/lrh2.10037
					Lelong, Romain; Soualmia, Lina F. et al.	10.2196/13917
					Tahar, Kais; Müller, Christopher et al.	10.3233/SHTI190647
					Tsiknakis, M.; Rueping, S. et al.	10.3332/ecms.2007.56
					Gupta, A.; Ludascher, B.; Martone, M. E.	10.1109/SSDM.2000.869777
		DA-34	The system must acquire data from different domains.	Note: Possible domains are systems biology, OMICS, clinical trials.
					Dipnall, Joanna F.; Berk, Michael et al.	10.1016/j.ymeth.2014.07.001
		DA-01-7	The system must use XML descriptor files for services.	Note: Possible services are Master Patient Index (MPI), image search, tissues.
					Lowe, Henry J.; Ferris, Todd A. et al.	20351886
		DA-01-1	The system must acquire at least one of the following: * EHR data * EMR data.	Note: Possible EHR or EMR data are demographics, vital signs, laboratory tests, medication, diagnoses, procedures.
					Bahls, Thomas; Pung, Johannes et al.	10.1186/s12967-020-02547-x
					Gaff, Clara L.; M Winship, Ingrid et al.	10.1038/s41525-017-0017-4
					Mo, Huan; Thompson, William K. et al.	10.1093/jamia/ocv112
		DA-01-2	The system must acquire structured alphanumeric EHR data.
					Katehakis, Dimitrios G.; Sfakianakis, Stelios G. et al.	10.1109/TITB.2006.889711
		DA-01-3	The system must acquire unstructured alphanumeric EHR data.
					Katehakis, Dimitrios G.; Sfakianakis, Stelios G. et al.	10.1109/TITB.2006.889711
		DA-01-4	The system must acquire data from heterogeneous sources in a consistent manner.
					Tsiknakis, M.; Rueping, S. et al.	10.3332/ecms.2007.56
		DA-01-5	The system must acquire routine data from the Patient-Management-System (PMS).
					Bahls, Thomas; Pung, Johannes et al.	10.1186/s12967-020-02547-x
		DA-01-6	The system must acquire data from various source systems.	Note: Possible source systems are HIS, LIMS, Genomics.
					Gaff, Clara L.; M Winship, Ingrid et al.	10.1038/s41525-017-0017-4
	external
		DA-18	The system must acquire data from (FHIR based) Apps.
					Warner, Jeremy L.; Jain, Sandeep K. et al.	10.1186/s13073-016-0371-3
		DA-27	The system must integrate data from public sources.	Note: Possible public sources are public health databases.
					Tsiknakis, M.; Rueping, S. et al.	10.3332/ecms.2007.56
					Teodoro, Douglas; Pasche, Emilie et al.	10.2196/jmir.2043
		DA-27-1	The system must acquire data from clinical registries.
					Botsis, Taxiarchis; Hartvigsen, Gunnar et al.	10.2196/medinform.3169
		DA-27-2	The system must acquire data from the social security death index (SSDI).
					Lowe, Henry J.; Ferris, Todd A. et al.	20351886
		DA-06	The system must acquire data from source with the following different nature: * availability * content * schema * semantics.
					Tsiknakis, M.; Rueping, S. et al.	10.3332/ecms.2007.56
		DA-07	The system must acquire data from cross-institutional sources.
					Tsiknakis, M.; Rueping, S. et al.	10.3332/ecms.2007.56
		DA-07-1	The system must federate data across-institutions.
					Tsiknakis, M.; Rueping, S. et al.	10.3332/ecms.2007.56
		DA-08	The system must acquire data from external sources.
					Fillinger, Sven; La Garza et al.	10.1007/s00216-019-02074-9
		DA-08-1	The system must acquire geographically distributed data.
					Rajasekaran, H.; Lo Iacono, L.	10.1109/CBMS.2008.42
		DA-08-2	The system must acquire data from various domain specific knowledge databases.	Note: Possible knowledge specific databases are Gene Wiki, MyCancerGenome, HemOnc.org.
					Gupta, A.; Ludascher, B.; Martone, M. E.	10.1109/SSDM.2000.869777
					Warner, Jeremy L.; Jain, Sandeep K. et al.	10.1186/s13073-016-0371-3
		DA-08-3	The system must acquire data from personal health records (PHRs) with all of the following nature: * structured * unstructured.
					Botsis, Taxiarchis; Hartvigsen, Gunnar et al.	10.2196/medinform.3169
					Marschollek, Michael; Wolf, Klaus-H. et al.	17911668
		DA-08-3-2	The system must acquire self-documented data with all of the following nature: * structured * unstructured.
	Others				Marschollek, Michael; Wolf, Klaus-H. et al.	17911668
		DA-08-3-3	The system must acquire data marts.
					Ozaydin, Zengul et al.	10.2196/18579
		DA-08-3-1	The system must acquire Patient Identification (ID).	Note: Possible Patient Identifications (ID's) are valid across different ID domains.
					DG, Katehakis; M, Tsiknakis; SC, Orphanoudakis	10.1007/s10278-014-9698-8
		DA-09	The system must acquire patient level data.
					S, Hanss; T, Schaaf et al.	10.3414/ME9240
	Acquisition method
		DA-10	The system must acquire data from new data sources.
					Ethier, Jean-François; McGilchrist, Mark et al.	10.1002/lrh2.10037
		DA-11	The system must acquire data without changing the source data.
					Sujansky, Walter	10.1006/jbin.2001.1024
		DA-12	The system must iterate data integration if data sources change.
					Hackl, W. O.; Ammenwerth, E.	10.3414/ME15-01-0045
		DA-13	The system must merge acquired data from different sources.
					Chute, C. G.; Beck, S. A. et al.	10.1136/jamia.2009.002691
		DA-14	The system must acquire data via query languages.
					Sujansky, Walter	10.1006/jbin.2001.1024
		DA-15	The system must acquire data independently of the source database's structure.
					Sujansky, Walter	10.1006/jbin.2001.1024
		DA-16	The system must integrate data to be semantically interoperable
					Denecke, Kerstin	10.3233/978-1-61499-658-3-562
		DA-17	The system must acquire data with one of the following triggers: * periodic * event-based.	Note: Possible events are an update in the source system.
					Sujansky, Walter	10.1006/jbin.2001.1024
					Hackl, W. O.; Ammenwerth, E.	10.3414/ME15-01-0045
		DA-04	The system must acquire data based on use-case specific contexts.
					Tahar, Kais; Müller, Christopher et al.	10.3233/SHTI190647
		DA-33	The system must acquire core data sets.	Note: Possible items of a core data set are patient identifiers, demographics, basic institutional data.
					Tahar, Kais; Müller, Christopher et al.	10.3233/SHTI190647
		DA-19	The system must acquire data using a semantic integration service including all of the following: * terminologies * ontologies * mappings.
					Bouzillé, Guillaume; Westerlynck, Richard et al.	10.3233/978-1-61499-830-3-303
		DA-20	The system must acquire data based on the data service framework.
					Ganzinger, M., Knaup, P.	10.7717/peerj.755
		DA-21	The system must acquire data using health information exchange (HIE) methods.
					Botsis, Taxiarchis; Hartvigsen, Gunnar et al.	10.2196/medinform.3169
		DA-22	The system must exchange data based on the International Healthcare Enterprise (IHE) framework.
					Bestek, Mate; Stanimirovic, Dalibor	10.4338/ACI-2017-01-RA-0011
		DA-23	The system must acquire data of external data sources based on all of the following stored entities: * relationships * rules * procedures.
					Ozaydin, Zengul et al.	10.2196/18579
		DA-24	The system must acquire data by using a healthcare information system broker (HISB).
					AlJarullah, Asma; El-Masri, Samir	10.1007/s10916-013-9953-4
	Formats
		DA-25	The system must acquire data in interoperable exchange formats.
					Katehakis, Dimitrios G.; Sfakianakis, Stelios G. et al.	10.1109/TITB.2006.889711
		DA-25-1	The system must acquire (meta-)data in common exchange formats (JSON).	Note: Possible exchange formats are JSON, XML.
					Fillinger, Sven; La Garza et al.	10.1007/s00216-019-02074-9
					Ozyurt, Ibrahim Burak; Grethe, Jeffrey S.	10.1093/database/bay130
		DA-26	The system must acquire data using common interfaces.	Note: Possible interfaces are REST API, SQL, XML-based methods, Open Agent Architecture (OAA), CORBA, web-based queries.
					Fillinger, Sven; La Garza et al.	10.1007/s00216-019-02074-9
					Lee, Thomas J.; Pouliot, Yannick et al.	10.1186/1471-2105-7-170
	Layer
		DA-05	The system must acquire (meta-) data from heterogeneous sources using an abstraction.
					Ozyurt, Ibrahim Burak; Grethe, Jeffrey S.	10.1093/database/bay130
					Bahls, Thomas; Pung, Johannes et al.	10.1186/s12967-020-02547-x
					Oliveira, I. C.; Oliveira, J. L. et al.	15924167
		DA-05-1	The system must integrate data based on source data information models using semantics.
					Bouzillé, Guillaume; Westerlynck, Richard et al.	10.3233/978-1-61499-830-3-303
		DA-05-2	The system must integrate data containing all of the following: * services * components.
					Bouzillé, Guillaume; Westerlynck, Richard et al.	10.3233/978-1-61499-830-3-303
	Types of data
		DA-28	The system must acquire high-throughput data including data storage.
					Hackl, Hubert; Stocker, Gernot et al.	10.1016/j.pharmthera.2010.08.012
	Raw Data
		DA-29	The system must acquire data close to it's original format for optimal quality.
					Hackl, W. O.; Ammenwerth, E.	10.3414/ME15-01-0045
		DA-30	The system must acquire the raw data from the source systems.
					Katehakis, Dimitrios G.; Sfakianakis, Stelios G. et al.	10.1109/TITB.2006.889711
	Multimedia data
		DA-03	The system must acquire multimedia data from various domains.	Note: Possible multimedia data types are waveform, sound, images. Possible domains are medical imaging, biomedical instrumentation.
					Rajasekaran, H.; Lo Iacono, L.	10.1109/CBMS.2008.42
					Gupta, A.; Ludascher, B.; Martone, M. E.	10.1109/SSDM.2000.869777
					Katehakis, Dimitrios G.; Sfakianakis, Stelios G. et al.	10.1109/TITB.2006.889711
	Standardized
		DA-02	The system must acquire structured data based on interoperability standards from IT and healthcare domain.	Note: Possible interoperability standards are HL7 FHIR, DICOM, IEEE, Continua Health Alliance, Bluetooth low energy (BTLE).
					Urbauer, Philipp; Kenta, Maximilian et al.	10.3233/978-1-61499-759-7-136
					DG, Katehakis; M, Tsiknakis; SC, Orphanoudakis	10.1007/s10278-014-9698-8
					Firnkorn, D.; Ganzinger, M.; Muley, T.; Thomas, M.; Knaup, P.	10.3414/ME14-02-0030
					Haak, D.; Page, C.-E.; Reinartz, S.; Krüger, T.; Deserno, T. M.	10.1007/s10278-015-9802-8
		DA-02-1	The system must acquire data based on interoperability standards.	Note: Possible interoperability standards are HL7, PN13, HPRIM.
					Bouzillé, Guillaume; Westerlynck, Richard et al.	10.3233/978-1-61499-830-3-303
	Non-Standardized
		DA-31	The system must acquire data from proprietary sources.
					Tsiknakis, M.; Rueping, S. et al.	10.3332/ecms.2007.56
		DA-32	The system must acquire non-standardized data.
					Urbauer, Philipp; Kenta, Maximilian et al.	10.3233/978-1-61499-759-7-136
		DA-32-1	The system must integrate unstructured data from social media.
					Denecke, Kerstin	10.3233/978-1-61499-658-3-562

## Sheet: Articles
No.	Author	Year	Titel	Subtitle
1	Ozaydin, Bunyamin; Zengul, Ferhat; Oner, Nurettin; Feldman, Sue S.	2020	Healthcare Research and Analytics Data Infrastructure Solution	A Data Warehouse for Health Services Research
2	Ganzinger, Matthias; Knaup, Petra	2015	Requirements for data integration platforms in biomedical research networks	A reference model
3	Bahls, Thomas; Pung, Johannes; Heinemann, Stephanie; Hauswaldt, Johannes; Demmer, Iris; Blumentritt, Arne; Rau, Henriette; Drepper, Johannes; Wieder, Philipp; Groh, Roland; Hummers, Eva; Schlegelmilch, Falk	2020	Designing and piloting a generic research architecture and workflows to unlock German primary care data for secondary use
4	Bestek, Mate; Stanimirovic, Dalibor	2017	Special Topic Interoperability and EHR	Combining openEHR, SNOMED, IHE, and Continua as approaches to interoperability on national eHealth
5	URBAUER, Philipp; KMENTA, Maximilian; FROHNER, Matthias; MENSE, Alexander; SAUERMANN, Stefan	2017	Propose of Standards Based IT Architecture to Enrich the Value of Allergy Data by Telemonitoring Data..."Health Informatics meets eHealth conference," Vienna, Austria, 2017
6	A, Miles; J, Zhao; G, Klyne; H, White-Cooper; D, Shotton; Miles, Alistair; Zhao, Jun; Klyne, Graham; White-Cooper, Helen; Shotton, David	2010	OpenFlyData	An exemplar data web integrating gene expression data on the fruit fly Drosophila melanogaster
7	AlJarullah, Asma; El-Masri, Samir	2013	A Novel System Architecture for the National Integration of Electronic Health Records	A Semi-Centralized Approach
8	Beyan, Timur; Aydın Son, Yeşim	2014	Incorporation of personal single nucleotide polymorphism (SNP) data into a national level electronic health record for disease risk assessment, part 1	An overview of requirements
9	Ayatollahi, Haleh; Hosseini, Seyedeh Fatemeh; Hemmat, Morteza	2019	Integrating Genetic Data into Electronic Health Records	Medical Geneticists' Perspectives
10	Bouzillé, Guillaume; Westerlynck, Richard; Defossez, Gautier; Bouslimi, Dalel; Bayat, Sahar; Riou, Christine; Busnel, Yann; Le Guillou, Clara; Cauvin, Jean-Michel; Jacquelinet, Christian; Pladys, Patrick; Oger, Emmanuel; Stindel, Eric; Ingrand, Pierre; Coatrieux, Gouenou; Cuggia, Marc	2017	Sharing Health Big Data for Research - A Design by Use Cases	The INSHARE Platform Approach...16 World Congress of Medical and Health Informatics: Precision Healthcare Through Informatics (MedInfo2017) was held in Hangzhou, China from August 21st to 25th, 2017
11	Daniel, Christel; Ouagne, David; Sadou, Eric; Forsberg, Kerstin; Gilchrist, Mark Mc; Zapletal, Eric; Paris, Nicolas; Hussain, Sajjad; Jaulent, Marie-Christine; Kalra, Dipka	2016	Cross border semantic interoperability for clinical research	The EHR4CR semantic resources and services
12	Daniel, Christel; Ouagne, David; Sadou, Eric; Paris, Nicolas; Hussain, Sajjad; Jaulent, Marie-Christine; Kalra, Dipak	2017	Cross border semantic interoperability for learning health systems	The EHR4CR semantic resources and services
13	Dashti, A. E.; Ghandeharizadeh, S.; Stone, J.; Swanson, L. W.; Thompson, R. H.	1997	Database challenges and solutions in neuroscientific applications
14	DENECKE, Kerstin	2016	Integrating Social Media and Mobile Sensor Data for Clinical Decision Support	Concept and Requirements
15	DENECKE, Kerstin; DITTLI, Pascal A.; KANAGARASA, Niveadha; NÜSSLI, Stephan	2018	Facilitating the Information Exchange Using a Modular Electronic Discharge Summary
16	Deserno, Thomas; Haak, Daniel; Brandenburg, Vincent; Deserno, Verena; Classen, Christoph; Specht, Paula	2014	Integrated Image Data and Medical Record Management for Rare Disease Registries. A General Framework and its Instantiation to the German Calciphylaxis Registry
17	DG, Katehakis; M, Tsiknakis; SC, Orphanoudakis	2002	A healthcare information infrastructure to support integrated services over regional health telematics networks
18	Dipnall, Joanna F.; Berk, Michael; Jacka, Felice N.; Williams, Lana J.; Dodd, Seetal; Pasco, Julie A.	2014	Data Integration Protocol In Ten-steps (DIPIT)	A new standard for medical researchers
19	Duftschmid, Georg; Chaloupka, Judith; Rinner, Christoph	2013	Towards plug-and-play integration of archetypes into legacy electronic health record systems	The ArchiMed experience
20	Ethier, Jean-Francois; Curcin, Vasa; McGilchrist, Mark M.; Choi Keung, Sarah N. Lim; Zhao, Lei; Andreasson, Anna; Bródka, Piotr; Michalski, Radoslaw; Arvanitis, Theodoros N.; Mastellos, Nikolaos; Burgun, Anita; Delaney, Brendan C.	2017	eSource for clinical trials	Implementation and evaluation of a standards-based approach in a real world trial
21	Ethier, Jean-François; Dameron, Olivier; Curcin, Vasa; McGilchrist, Mark M.; Verheij, Robert A.; Arvanitis, Theodoros N.; Taweel, Adel; Delaney, Brendan C.; Burgun, Anita	2013	A unified structural/terminological interoperability framework based on LexEVS	Application to TRANSFoRm
22	Ethier, Jean-François; McGilchrist, Mark; Barton, Adrien; Cloutier, Anne-Marie; Curcin, Vasa; Delaney, Brendan C.; Burgun, Anita	2018	The TRANSFoRm project	Experience and lessons learned regarding functional and interoperability requirements to support primary care
23	Ethier, J-F; Curcin, V.; Barton, A.; McGilchrist, M. M.; Bastiaens, H.; Andreasson, A.; Rossiter, J.; Zhao, L.; Arvanitis, T. N.; Taweel, A.; Delaney, B. C.; Burgun, A.	2015	Clinical data integration model. Core interoperability ontology for research using primary care data
24	Fillinger, Sven; La Garza, Luis de; Peltzer, Alexander; Kohlbacher, Oliver; Nahnsen, Sven	2019	Challenges of big data integration in the life sciences
25	Firnkorn, D.; Ganzinger, M.; Muley, T.; Thomas, M.; Knaup, P.	2015	A Generic Data Harmonization Process for Cross-linked Research and Network Interaction. Construction and Application for the Lung Cancer Phenotype Database of the German Center for Lung Research
26	Haak, D.; Page, C.-E.; Reinartz, S.; Krüger, T.; Deserno, T. M.	2015	DICOM for Clinical Research	PACS-Integrated Electronic Data Capture in Multi-Center Trials
27	Hackl, Hubert; Stocker, Gernot; Charoentong, Pornpimol; Mlecnik, Bernhard; Bindea, Gabriela; Galon, Jerome; Trajanoski, Zlatko	2010	Information technology solutions for integration of biomolecular and clinical data in the identification of new cancer biomarkers and targets for therapy
28	Hackl, W. O.; Ammenwerth, E.	2016	SPIRIT	Systematic Planning of Intelligent Reuse of Integrated Clinical Routine Data. A Conceptual Best-practice Framework and Procedure Model
29	Lelong, Romain; Soualmia, Lina F.; Grosjean, Julien; Taalba, Mehdi; Darmoni, Stefan J.	2019	Building a Semantic Health Data Warehouse in the Context of Clinical Trials	Development and Usability Study
30	MARSCHOLLEK, Michael	2012	Decision support at home (DS@HOME) - system architectures and requirements
31	Martone, Maryann E.; Gupta, Amarnath; Ellisman, Mark H.	2004	E-neuroscience	Challenges and triumphs in integrating distributed data from molecules to brains
32	Ohmann, C.; Kuchinke, W.	2009	Future Developments of Medical Informatics from the Viewpoint of Networked Clinical Research Interoperability and Integration
33	Oliveira, I. C.; Oliveira, J. L.; Sanchez, J. P.; Lopez-Alonso, V.; Martin-Sanchez, F.; Maojo, V.; Pereira, A. S.	2005	Grid requirements for the integration of biomedical information resources for health applications
34	Ozyurt, Ibrahim Burak; Grethe, Jeffrey S.	2018	Foundry	A message-oriented, horizontally scalable ETL system for scientific data integration and enhancement
35	Rajasekaran, H.; Lo Iacono, L.; Hasselmeyer, P.; Fingberg, J.; Summers, P.; Benkner, S.; Engelbrecht, G.; Arbona, A.; Chiarini, A.; Friedrich, C. M.; Hofmann-Apitius, M.; Kumpf, K.; Moore, B.; Bijlenga, P.; Iavindrasana, J.; Mueller, H.; Hose, R. D.; Dunlop, R.; Frangi, A. F.	2008	@neurIST - Towards a system architecture for advanced disease management through integration of heterogeneous data, computing, and complex processing services
36	Rance, Bastien; Canuel, Vincent; Countouris, Hector; Laurent-Puig, Pierre; Burgun, Anita	2016	Integrating Heterogeneous Biomedical Data for Cancer Research	The CARPEM infrastructure
37	S, Hanss; T, Schaaf; T, Wetzel; C, Hahn; T, Schrader; T, Tolxdorff; Hanss, Sabine; Schaaf, T.; Wetzel, T.; Hahn, C.; Schrader, T.; Tolxdorff, T.	2009	Integration of decentralized clinical data in a data warehouse	A service-oriented design and realization
38	Tahar, Kais; Müller, Christoph; Dürschmid, Andreas; Haferkamp, Silke; Saleh, Kutaiba; Jürs, Patrick; Stäubert, Sebastian; Gewehr, Jan Erik; Zenker, Sven; Ammon, Danny; Wendt, Thomas	2019	Integrating Heterogeneous Data Sources for Cross- Institutional Data Sharing	Requirements Elicitation and Management in SMITH...The 17th World Congress of Medical and Health Informatics, 25-30 August 2019, Lyon, France
39	Teodoro, Douglas; Pasche, Emilie; Gobeill, Julien; Emonet, Stéphane; Ruch, Patrick; Lovis, Christian	2012	Building a transnational biosurveillance network using semantic web technologies	Requirements, design, and preliminary evaluation
40	Tsiknakis, M.; Rueping, S.; Martin, L.; Sfakianakis, S.; Bucur, A.; Sengstag, T.; Brochhausen, M.; Pucaski, J.; Graf, N.	2007	Developing a European grid infrastructure for cancer research	Vision, architecture and services
41	Welch, Brandon M.; Eilbeck, Karen; Del Fiol, Guilherme; Meyer, Laurence J.; Kawamoto, Kensaku	2014	Technical desiderata for the integration of genomic data with clinical decision support
42	Wong, Limsoon	2002	Technologies for integrating biological data
	Reference Tracking:
43	Gupta, A.; Ludascher, B.; Martone, M. E.	2000	Knowledge-based integration of neuroscience data sources
44	Botsis, Taxiarchis; Hartvigsen, Gunnar; Chen, Fei; Weng, Chunhua	2010	Secondary Use of EHR	Data Quality Issues and Informatics Opportunities
45	Bouzillé Guillaume; Sylvestre Emmanuelle; Campillo-Gimenez Boris; Renault Eric; Ledieu Thibault; Delamarre Denis; Cuggia Marc	2015	An Integrated Workflow For Secondary Use of Patient Data for Clinical Research
46	Chute, C. G.; Beck, S. A.; Fisk, T. B.; Mohr, D. N.	2010	The Enterprise Data Trust at Mayo Clinic	A semantically integrated warehouse of biomedical data
47	Doods, J.; Bache, R.; McGilchrist, M.; Daniel, C.; Dugas, M.; Fritz, F.	2018	Piloting the EHR4CR Feasibility Platform across Europe
48	Gaff, Clara L.; M Winship, Ingrid; M Forrest, Susan; P Hansen, David; Clark, Julian; M Waring, Paul; South, Mike; H Sinclair, Andrew	2017	Preparing for genomic medicine	A real world demonstration of health system change
49	Hall, Jennifer L.; Ryan, John J.; Bray, Bruce E.; Brown, Candice; Lanfear, David; Newby, L. Kristin; Relling, Mary V.; Risch, Neil J.; Roden, Dan M.; Shaw, Stanley Y.; Tcheng, James E.; Tenenbaum, Jessica; Wang, Thomas N.; Weintraub, William S.	2016	Merging Electronic Health Record Data and Genomics for Cardiovascular Research	A Science Advisory From the American Heart Association
50	Hamid, Jemila S.; Hu, Pingzhao; Roslin, Nicole M.; Ling, Vicki; Greenwood, Celia M. T.; Beyene, Joseph; Lehvaslaiho, Heikki	2009	Data Integration in Genetics and Genomics	Methods and Challenges
51	Karasavvas, K.A; Baldock, R.; Burger, A.	2004	Bioinformatics integration and agent technology
52	Katehakis, Dimitrios G.; Sfakianakis, Stelios G.; Kavlentakis, Georgios; Anthoulakis, Dimitrios N.; Tsiknakis, Manolis	2007	Delivering a Lifelong Integrated Electronic Health Record Based on a Service Oriented Architecture
53	Lee, Thomas J.; Pouliot, Yannick; Wagner, Valerie; Gupta, Priyanka; Stringer-Calvert, David W. J.; Tenenbaum, Jessica D.; Karp, Peter D.	2006	BioWarehouse	A bioinformatics database warehouse toolkit
54	Leisch, E.; Sartzetakis, S.; Tsiknakis, M.; Orphanoudakis, S. C.	2009	A framework for the integration of distributed autonomous healthcare information systems
55	Lowe, Henry J.; Ferris, Todd A.; Hernandez, Penni M.; Weber, Susan C.	2009	STRIDE--An integrated standards-based translational research informatics platform
56	Mandl, K. D.; Kohane, I. S.; McFadden, D.; Weber, G. M.; Natter, M.; Mandel, J.; Schneeweiss, S.; Weiler, S.; Klann, J. G.; Bickel, J.; Adams, W. G.; Ge, Y.; Zhou, X.; Perkins, J.; Marsolo, K.; Bernstam, E.; Showalter, J.; Quarshie, A.; Ofili, E.; Hripcsak, G.; Murphy, S. N.	2014	Scalable Collaborative Infrastructure for a Learning Healthcare System (SCILHS)	Architecture
57	Marschollek, Michael; Wolf, Klaus-H.; Bott, Oliver-J.; Geisler, Mirko; Plischke, Maik; Ludwig, Wolfram; Hornberger, Andreas; Haux, Reinhold		Sustainable Ubiquitous Home Health Care – Architectural Considerations and First Practical Experiences
58	Mo, Huan; Thompson, William K.; Rasmussen, Luke V.; Pacheco, Jennifer A.; Jiang, Guoqian; Kiefer, Richard; Zhu, Qian; Xu, Jie; Montague, Enid; Carrell, David S.; Lingren, Todd; Mentch, Frank D.; Ni, Yizhao; Wehbe, Firas H.; Peissig, Peggy L.; Tromp, Gerard; Larson, Eric B.; Chute, Christopher G.; Pathak, Jyotishman; Denny, Joshua C.; Speltz, Peter; Kho, Abel N.; Jarvik, Gail P.; Bejan, Cosmin A.;…	2015	Desiderata for computable representations of electronic health records-driven phenotype algorithms
59	Sujansky, Walter	2001	Heterogeneous Database Integration in Biomedicine
60	Warner, Jeremy L.; Jain, Sandeep K.; Levy, Mia A.	2016	Integrating cancer genomic data into electronic health records
61	Yao, Qin; Tian, Yu; Li, Peng-Fei; Tian, Li-Li; Qian, Yang-Ming; Li, Jing-Song	2015	Design and Development of a Medical Big Data Processing System Based on Hadoop

## Sheet: Elicitation
	Reference(s)	Data Acquisition	DA Req.	Data Processing	DP Req.	Data Analysis	DAS Req.	Data Storage	DS Req.	Metadata Management	MDM Req.	Data Traceability	DT Req.	Data Lineage	DL Req.	Data Security	DSC Req.
1	Ozaydin, Zengul et al.	1). Integrate data source through the stored relationships, rules and procedures 2). Extract data based on predetermined criteria (data marts)	1).New- Req.: The system must acquire data of external data sources based on all of the following stored: * relationships * rules * procedures. 2). Req.: The system must acquire Data Marts.	1). Store rules and procedures for content-specific data processes 1.1). Identification of measures and dimensions	1). Req.: The system must process data from various sources based on standardised rules/ a standardised process. 1.1). Not clear/ Not relevant.	1). Creation of new data elements based on existing ones (calculation, indexes, conversions, etc.) 2). Imputation of missing values (sometimes even multiple methods for a single data element)	1). New-Req.: The system must add new data during data analysis. 2). New-Req.: The system must impute missing values by data analysis.	1). New: The system must store both data and metadata from multiple sources in a single storage. 2). Store relationships among data elements within and across data sources	1). Req.: The system has to store data and metadata from multiple sources in a single storage. 2). New-Req.: The system must store the data relationships all the following ways: * within data sources * across data sources.
2	Ganzinger, M., Knaup, P.	1). Retrieve external data: Integration of external data services; Data service framework 2). Create data: Automated creation of data services	1). Req.: The system must acquire data based on the Data service framework. 2). Not clear/ Not relevant.	1). Define syntax: Service description; Data service framework 2). Define data model: Defined data model; Data Service framework 3). Define semantics: Definition of controlled vocabulary and ontologies; Terminology server.	1). New-Req.: The system must process data from various sources based on at least one of the following: * standardized rules * standardized process. 2). Not relevant. 3). Neu-Req.: The system must process data using a terminology server for controlled vocabularies and ontologies.			1). Represent data: Data service, document service	1). Not relevant.			1). Dynamic workflow: Flexible pipeline; Pipeline management	1). New-Req.: The system must track data via pipeline management.	1). Identify data: Provisioning of information on service location	1). Req.: The system must provide information to identify a services location.	1). Protect data: User authentication/ User authorization; security service, data service framework 2). Administrate intellectual property: Log data usage; data service framework	1). New-Req.: The system must provide all of the following: * user authentication * use authorization. 2). New-Req.: The system must log data usage.
3	Bahls, Thomas; Pung, Johannes; Heinemann, Stephanie; Hauswaldt, Johannes; Demmer, Iris; Blumentritt, Arne; Rau, Henriette; Drepper, Johannes; Wieder, Philipp; Groh, Roland; Hummers, Eva; Schlegelmilch, Falk	1). Data should be extracted from the patient’s health record as automatedly as possible 2). Data source is the FP’s PMS, i.e. so-called routine data 3). The PMS’s export interface must be accessible for use	1). New-Req.: The system must acquire at least one of the following: * EHR data * EMR data. 2). Req.: The system must acquire routine data from the Patient-Management-System (PMS). 3). New-Req.:The system must acquire (meta-) data from heterogeneous sources using an abstraction.	1). Patient’s consent and release of obligation to maintain confidentiality is basis for legal data processing, and must be a design element for the operations model	1). Req.: The system must only process (patient-) data for which consent has been obtained.
4	Bestek, Mate; Stanimirovic, Dalibor	1). strong technical standards based (IHE, Continua) infrastructure in place enables the standardized exchange of data between the various nodes in the healthcare system,	1). New-Req.: The system must acquire data based on the International Healthcare Enterprise (IHE) exchange framework.	1). the implementation had to use terminologies that were already in use – SNOMED-CT was in turn used on a much smaller scale to what was planned; also, the inclusion of existing terminology custodians in the process of common dataset preparation was a prerequisite,	1). New-Req.: The system must process data by mapping it to multiple terminology standards.
5	URBAUER, Philipp; KMENTA, Maximilian; FROHNER, Matthias; MENSE, Alexander; SAUERMANN, Stefan	1). Through this, the decision was made to use a RESTful web-services, i.e. FHIR based, approach as the integration and application of IT-standards is a clear requirement for this work. The following specifications (Figure 1) were designed from the stated literature research i. a. [19-21], experts review and previous work [18], including the Continua Health Alliance, IEEE 11073 (X73) Standards Fa…	1). New-Req.: The system must acquire structured data based on interoperability standards from IT and healthcare domain. 2). Req.: The system must acquire non-standardized data.
6	A, Miles; J, Zhao; G, Klyne; H, White-Cooper; D, Shotton; Miles, Alistair; Zhao, Jun; Klyne, Graham; White-Cooper, Helen; Shotton, David			1). Deploying a SPARQL endpoint for a dataset requires a mapping from the data in its source format to the Resource Description Framework (RDF) 2). [...] that while schema mapping is not an absolute requirement, solving the co-reference problem by mapping heterogeneous identities between data sources is of great importance. 3). Construct schemas or ontologies closely based on the source data sche…	1) Neu-Req.: The system must process data by mapping from source to target format. 2). New-Req.: The system must process data by mapping it to all of the following: * standardized semantics * vocabularies * ontologies. 3). New-Req.: The system must process data using all at least one of the following: * ontologies * schemas. 4). New-Req.: The system must create all of the following: * transformat…			1). Because data are stored in incompatible formats within different database management systems, there are syntactic differences between data sources, that we overcome by core data to RDF, accessible using SPARQL.	1). New-Req.: The system must store data in a harmonized format.	1). Work towards shared URIs for biomedical entities at an early stage. Design a URI naming convention, following W3C guidance33 and best practice, employing namespaces that are under your control. 2). Choices therefore have to be made regarding which URIs to use, or if no appropriate URIs have already been coined, how new URIs will be constructed. Ideally, data providers would form consortia to …	1). Req.: The system should integrate the URI naming convention for biomedical entities as metadata. 2). Req.: The system should integrate the data providers URIs as metadata.
7	AlJarullah, Asma; El-Masri, Samir	1). Healthcare Information System Broker (HISB) must be designed specifically for each Healthcare Centers database to be able to deal with its specific data structures, formats and terminologies	1). Req.: The system must acquire data by using a healthcare information system broker (HISB).	1). Maintaining accurate identification of patients across different healthcare provider’s systems. 2). A nationwide master index of patients to identify the patients involved in the system. A matching index that links the patient’s NPID to his/her local IDs at the various HCs. 3). The proposed system requires that the patient’s EHR at each HC is identified by the LocalRecID, and is made up of al…	1). Req.: The system must process data by adding a local record/ case ID. 2). New-Req.:The system must process data by linking it to at least one of the following Master Patient Indexes: * institutional * cross-institutional. 3). New-Req.: The system must process The system must process data by adding at least one of the following: * local record ID * local case ID.
8	Beyan, Timur; Aydın Son, Yeşim			1). Terminology Standards: In order to integrate structured genotype and phenotype data into any system, the first requirement is to determine data components, terminology standards, 2). and identifiers of clinicogenomic information, for example, genotype data and its associated clinical interpretation. 3). In order to address the chasm between medical vocabularies and bioinformatics resources, t…	1). New-Req.: The system must process data by reusing all of the following: * data components * terminology standards. 2). New-Req.: The system must process data by linking at least one of the following data types to their associated clinical interpretation: * genotype * genetic. 3). New-Req.:The system must process data by mapping between all of the following: * terminlogies * ontologies. 4). Ne…
9	Ayatollahi, Haleh; Hosseini, Seyedeh Fatemeh; Hemmat, Morteza			1). Such integration also requires compliance with existing standards, such as ISO/TS 20428 [6], Health Level 7, Fast Healthcare Interoperability Resources (HL7 FHIR) genomics implementation guidance [7] and the Global Alliance for Genomics and Health (GA4GH) documents [8]. 2). Obtaining informed consent from patients	1). New-Req.: The system must process data by mapping it to multiple terminology standards. 2). Req.: The system must only process (patient-) data for which consent has been obtained.	2). Reporting missing genetic data	1). New-Req.: The system must analyse the data to report all of the following: * missing values * outliers.
10	Bouzillé, Guillaume; Westerlynck, Richard; Defossez, Gautier; Bouslimi, Dalel; Bayat, Sahar; Riou, Christine; Busnel, Yann; Le Guillou, Clara; Cauvin, Jean-Michel; Jacquelinet, Christian; Pladys, Patrick; Oger, Emmanuel; Stindel, Eric; Ingrand, Pierre; Coatrieux, Gouenou; Cuggia, Marc	1). Health big data integration layer comprises components and services dedicated to data integration and processing. 2). The semantic integration service (SIS) contains information models (i.e. database schemas of the data sources such as eHOP or SNIIR-AM) 3). as well as semantic resources either used in the sources or required for semantic integration (reference or interface terminologies, onto…	1). New-Req.: The system must integrate data containing all of the following: * services * components. 2). New-Req.: The system must integrate data based on source data information models using semantics. 3). New-Req.: The system must acquire data using a semantic integration service including all of the following: * terminologies * ontologies * mappings. 4). New-Reqs.: The system must acquire da…	1). This component is dedicated to compute metrics to monitor data quality during the integration process. These metrics are useful to (i) alert data providers and take corrective actions at the data source, (ii) perform more accurate analysis taken into account possible bias due to data quality issues, (iii) improve data quality within the INSHARE platform, each source bringing complementary inf…	1). New-Req.: The system must monitor metrics when processing data. 2). New-Req.: The system must process unstructured data by using natural language processing (NLP) methods. 3). Req.: The system must process data by linking data sources via a Unique Patient Identifier.			1). Data repository and hosting component is a buffer zone where data providers make available required datasets or datamart to share. 2). The core idea is to host in the platform data with the 2.1) finest granularity and 2.2) in their most original form, i.e., with the least transformation possible.	1). Req.: The system has to store data in a data repository. 2). New-Req.: The system must store the data in a way that it is available in a clinical data repository. 2.1). Req.: The system has to store the data with the finest possible granularity. 2.2). New-Req.: The system must store the original data.
11	Daniel, Christel; Ouagne, David; Sadou, Eric; Forsberg, Kerstin; Gilchrist, Mark Mc; Zapletal, Eric; Paris, Nicolas; Hussain, Sajjad; Jaulent, Marie-Christine; Kalra, Dipka			1). Req.2: Bound to widespread, internationally and multilingual used terminologies 2). Req.3: Possibly bound to internally defined extensions of existing internationally used terminologies (in order to add any missing concept or any missing description in any specific language) 3). Req.4: Possibly bound to different reference terminologies (in order to allow end users to access semantically equi…	1). New-Req.: The system must process data by mapping it to multiple terminology standards. 2). New-Req.: The system must process data by reusing all of the following: * data components * terminology standards. 3). New-Req.: The system must provide mappings between different versions of all of the following: * terminologies * value sets. 4). New-Req.: The system must recognize at least one of the…			1). Req.5: Expressive enough to represent multimodal (sign, symptoms, diseases, outcomes, procedures, care plans, etc. as well as images, signals, etc.) and multi-scale clinical data including molecular findings such as genomics information. 2). Req.6: Expressive enough to specimen related information, family related information, etc. 3). Req.7: Expressive enough to represent multiple granulariti…	1).New-Req.: The system must store all of the following clinical and genomics data: * multimodal * multi-scale. 2). Not clear/ Not relevant 3). Req.: The system has to store the data in expressive granularities.	1). The semantic resources are stored into a semantic metadata repository (MDR). We use the term of metadata (literally "data about data") to distinguish “data collection structures” from patient data that populate those structures, i.e. instance-level. 2). Metadata scheme may be expressed in a number of different programming languages e.g. HTML, XML, UML, RDF, etc.	1). Req.: The system should store metadata into a semantic medatada repository (MDR). 2). New-Req.: The system must express metadata scheme in different programming languages.
12	Daniel, Christel; Ouagne, David; Sadou, Eric; Paris, Nicolas; Hussain, Sajjad; Jaulent, Marie-Christine; Kalra, Dipak			2). Req B.1 The mediation model shall be based on standard domain knowledge and reference models provided by standard development organizations that are and will be used by EHR vendors, clinicians, and government mandates (eg, Meaningful Use Stage 3 in US). 3). Req B.2 The mediation model shall use standard terminologies, ontologies, and value sets that are multilingual and internationally used 3…	2). Neu-Req.: The system must process data based on standard domain models. 3). New-Req.: The system must process data into a standard domain model using international terminology standards. 6). Neu-Req.: The system must process data into a domain model adaptable to specific use cases. 10). Identical with 14). 11). New-Req.: The system must create automatic mappings between terminologies. 13). Ne…	1). Req A.4 Provide representations for text searching and capture the coding output of natural language processing (NLP) 10). Req B.10 The semantic resources shall be accessible to any application through standardized semantic services based on new web technologies, such as Representational State Transfer (REST)‐based APIs/web services, recently been adopted by HL7. 12). Req C.2 Natural language…	1) Req.: The system must provide representation for the NLP coding output for data analysis. 10). Identical with 14). 12). Neu-Req.: The system must provide NLP methods for semantic annotation of freetext.	7). Req B.7 The mediation model shall be represented using standard formal languages allowing semantic reasoning (eg, semantic web languages) in order to recognize redundancy or inconsistency 8). Req B.8 A robust version management process shall be provided for any type of semantic resource of the mediation model 9). Req B.9 A dedicated tool is required for supporting the authors of the mediation…	7). New-Req.: The system must store data into a standard domain model. 8). New-Req.: The system must manage the versions of the domain model. 9). Storage: New-Req.: The system must support the user in all of the following: * creating the resources of the domain model * updating the resources of the domain model.
13	Dashti, A. E.; Ghandeharizadeh, S.; Stone, J.; Swanson, L. W.; Thompson, R. H.			1). In the former case, a translator is required to transform the data from a foreign atlas to the native atlas using a mapping.	1). Not clear/ Not relevant	1). To improve the efficiency of data retrieval during the browsing and query modes, it is necessary to construct data indexes, which are access structures used to improve the efficiency of data retrieval in response to a certain search condition.	1). Req.: The system must provide data indexes to organise access structures for data analysis.			1). Prior to retrieving any data (Steps 1 and 2) or computing any results (Steps 4 and 5), the local metadata must be consulted to ascertain where the data is located.	1). Req.: The system must consult the metadata to ascertain where data is stored.
14	Denecke, Kerstin	1). Unstructured social media data needs to be processed, extracted and transformed into structured data that can be used to instantiate corresponding nodes in the patient model. 2). Another challenge is semantic operability: it needs to be ensured that data from different sources can be integrated semantically in order not to lose or misinterpret information	1). New-Req.: The system must integrate unstructured data from social media. 2). Req.: The system must integrate data to be semantically interoperable	1). Methods need to be able to deal with data streams.	1). Req.: The system must process data from data streams.	1). Natural language processing methods are necessary to identify, analyse and process unstructured, free textual data, e.g. methods for extracting and categorizing relevant qualitative information as well as methods for linking diseases or symptoms to habits or treatments. 2). Another challenge is semantic operability: it needs to be ensured that data from different sources can be integrated sem…	1). Req.: The system must analyse unstructured data by using natural language processing (NLP) methods. 2). Not clear/ Not relevant			1). Exploiting social media and fitness tracker data in clinical decision making is only useful when data has a certain quality, i.e. is correct and time stamped.	1). Req.: The system must store metadata regarding the quality of data.
15	Denecke, Kerstin; Dittli, Pascal A.; Kanagarasa, Niveadha; Nüssli, Stephan			1). Whenever possible, the SNOMED CT reference terminology should be used as a nomenclature for coding, and only if this is not possible, data should be coded with another classification system or ontology.	1). New-Req.: The system must process data by mapping it to multiple terminology standards.
16	Deserno, Thomas; Haak, Daniel; Brandenburg, Vincent; Deserno, Verena; Classen, Christoph; Specht, Paula			1). Binary large objects (BLOB):In addition, a registry may require collecting binary data such as electrocardiography (ECG) recordings, photographs, or any other medical images that have been acquired from the study subject. Such accompanying binary large objects (BLOBs) have a certain type, which is of particular importance for further automatic processing. For instance, annotated reports may b…	1). New-Req.: The system must process medical multimedia data. 2). New-Req.: The system must process data by mapping it to multiple terminology standards.											1). Pseudonymization (PID): [...] Then, an optional PID module may ensure that the medical records are disconnected from any identifying data.	1). Req.: The system must provide a Pseudonymization ID (PID) to disconnect medical data from identifying data
17	DG, Katehakis; M, Tsiknakis; SC, Orphanoudakis	1). Public interfaces (like e.g. Health Level Seven - HL7, and Digital Imaging and Communications in Medicine - DICOM) for the efficient communication of information. These interfaces can support functional integration of healthcare processes in and across individual healthcare facilities, promoting costeffective healthcare delivery and continuity of care. 2). Patient Identification (ID) componen…	1). New-Req.: The system must acquire structured data based on interoperability standards from IT and healthcare domain. 2). New-Req.: The system must acquire Patient Identification (ID).	1). Terminology components for the association of existing coding schemes, and to enable the transformation of information from one form or representation to another.	1). New-Req.: The system must process data by mapping it to multiple terminology standards.					1). Resource Location components for identifying availability of related resources, such as organizations, devices, or software and the means for accessing them.	1). New-Req.: The system must provide a registry service to identify and access all of the following: * organizations * devices * software.	1). I-EHR indexing components for locating fragments of primary health information maintained by different clinical information systems.	1). New-Req.: The system must track data via data indexes of the source systems.			1). Authentication components for certifying the role and authority of both users 2). and services (or applications) within a regional healthcare network. This type of component requires the existence of a properly certified regional certification authority. 3). Encryption components for the secure communication of sensitive personal information over the regional healthcare network, as well as ov…	1). New-Req.: The system must provide all of the following: * user authentication * use authorization. 2). New-Req.: TThe system must provide all of the following: * service authentication * service authorization * application authentication * application authorization. 3). Req.: The system must provide encryption for data transfer.
18	Dipnall, Joanna F.; Berk, Michael; Jacka, Felice N.; Williams, Lana J.; Dodd, Seetal; Pasco, Julie A.	1). In some instances, integration of data records from different areas, sometime ubiquitous in nature, is a necessary requirement.	1). New-Req.: The system must acquire data from different domains.
19	Duftschmid, Georg; Chaloupka, Judith; Rinner, Christoph							1). The EHR system must further allow individual access of all form components and all data recorded via forms. Depending on the underlying database, SQL queries, XQueries, or similar technologies may be applied for this purpose.	1) New-Req.: The system must store the data in a way that it can be retrieved via queries.
20	Ethier, Jean-Francois; Curcin, Vasa; McGilchrist, Mark M.; Choi Keung, Sarah N. Lim; Zhao, Lei; Andreasson, Anna; Bródka, Piotr; Michalski, Radoslaw; Arvanitis, Theodoros N.; Mastellos, Nikolaos; Burgun, Anita; Delaney, Brendan C.			1). To use ontologies to maintain models of meaning for the LHS, terms being bound to clinical concepts 2). To use CDISC foundational standards including the Operational Data Model and (ODM), and the Study Data Model (SDM) 3). To enable connection to multiple country, multiple language, multiple vendor systems with minimal vendor input 4). Standard Terminology used in EHR	1). New-Req.: The system must process data by mapping it to all of the following: * standardized semantics * vocabularies * ontologies. 2). New-Req.: The system must process data using standardised data models. 3). New-Req.: The system must process data via standardized interfaces. 4). New-Req.: The system must process data by mapping it to multiple terminology standards.					1). Represent local database metadata as a model (DSM) and map to TRANSFoRm Clinical Data Integration Model (ontology)	1). New-Req.: The system must support all of the following: * structural metadata mappings * structural metadata transformations.
21	Ethier, Jean-François; Dameron, Olivier; Curcin, Vasa; McGilchrist, Mark M.; Verheij, Robert A.; Arvanitis, Theodoros N.; Taweel, Adel; Delaney, Brendan C.; Burgun, Anita			1). If possible and desired, the system can semantically align resulting coded values based on the terminologies used by one of the sources or a separate terminology. This operation uses: – Terminologies and mappings between terminologies to transcode the values. 2). For others, local mappings have to be created. For example, if a hospital uses a local coding set to identify its laboratory tests,…	1). New-Req.: The system must process data by mapping it to multiple terminology standards. 2). New-Req.:The system must process data by mapping between local terminologies to at least one of the following: * national terminology standards * international terminology standards.
22	Ethier, Jean-François; McGilchrist, Mark; Barton, Adrien; Cloutier, Anne-Marie; Curcin, Vasa; Delaney, Brendan C.; Burgun, Anita	1). Fourth, it should be flexible enough to accommodate the addition of new data sources—or deletion or change of current ones. 2). Fifth, it should enable data integration from multiple sources belonging to various fields, such as care, research, and knowledge data, by ensuring their interoperability.	1). New-Req.: The system must acquire data from new data sources. 2). New-Req.: The system must acquire data from different heterogeneous source systems.
23	Ethier, J-F; Curcin, V.; Barton, A.; McGilchrist, M. M.; Bastiaens, H.; Andreasson, A.; Rossiter, J.; Zhao, L.; Arvanitis, T. N.; Taweel, A.; Delaney, B. C.; Burgun, A.			1). Therefore, the CDIM approach can reuse both existing terminologies (e.g., ICPC-2) and increasingly popular semantic web resources such as SPARQL repositories [58].	1). New-Req.: The system must process data using all of the following: * terminologies * semantic web-resources.
24	Fillinger, Sven; La Garza, Luis de; Peltzer, Alexander; Kohlbacher, Oliver; Nahnsen, Sven	1.1). A very common architectural concept of such an interface is RESTful APIs (Representational State Transfer, often used with HTTP as the network protocol). 1.2). Typically, data is then passed around in the common information exchange formats, such as JSON (JavaScript Object Notation) or XML (Extended Markup Language), which are easily machineand human-readable. 2). (1.1). Interoperability in…	1.1). New-Req.: The system must acquire data using common interfaces. Note: Possible interfaces are REST API, SQL, XML-based methods, Open Agent Architecture (OAA), CORBA, web-based queries. 1.2). New-Req.: The system must acquire (meta-)data in common exchange formats (JSON). Note: Possible exchange formats are JSON, XML. 2). Req.: The system must acquire data from external sources.	1). and integrate it with local data for reproducibility or further analysis.	1). New-Req.: The system must link external data with local data.	1). A common use case is the use of existing data builds new research hypotheses. Global standards to achieve interoperability and provide good practices, such as the aforementioned DataCite schema definition, are central to produce interoperable data and thereby facilitate the sharing of data.	1). New-Req.: The system must support the generation of new hypotheses based on existing data.	1). As a best practice recommendation, generated data should be stored together with a checksum file that contains the checksum derived from the data. Most common checksum algorithms for this purpose are based on cryptographic hash functions such as MD5 or SHA1, or CRC32 (polynomial division–based). 2). Notably, these checksum files should be created as early as possible in a digital object lifet…	1). New-Req.: The system must store a checksum file ith the data. 2). Not clear/ Not relevant	1). Accessibility refers to retrievable research data. A best practice in accessibility is realized through linking metadata describing datasets found in central data repositories. 2). Careful annotation of data with metadata is critical for the comparison and interpretation of research data at a global scale.	1). Neu-Req.: The system must support metadata describing data sets. 2). Req.: The system must annotate data with metadata.
25	Firnkorn, D.; Ganzinger, M.; Muley, T.; Thomas, M.; Knaup, P.	1). To avoid defining arbitrary data models, reusing established standards (e.g. [15, 16]) is preferable.	1). New-Req.: The system must acquire structured data based on interoperability standards from IT and healthcare domain.	1). Existing coding standards, such as the Logical Observation Identifiers Names and Codes (LOINC) [17] or the Systematized Nomenclature of Human and Veterinary Medicine Clinical Terms (SNOMED CT) [18] should be used as far as possible to define a CDE for each parameter. 2). We implemented a two-dimensional ETL process for data import: The first dimension is responsible for the integration of the…	1). New-Req.: The system must process data by mapping it to multiple terminology standards. 2). New-Req.: The system must process all of the following: * data * metadata. 3). Identical with 1).					1). Step 3. Communication of CDEs to all stakeholders: This can take place by sending a paper-based or electronic document to each site. Optionally, it could be provided on a website or central server or by an electronic tool like a metadata-repository [19]. 2). Step 4. Matching of SDEs: Local data managers at each participating site list SDEs in correspondence to the CDEs with a systematic metad…	1). Req.: The system should store metadata into a semantic metadata repository (MDR). 2). New-Req.: The system must support all of the following: * structural metadata mappings * structural metadata transformations.			1). Step 5. Review matching results. The central data manager reviews and summarizes the matching results of each site and resolves the conflicts in cooperation with the local data managers. The review result may lead to the decision that the CDEs have to be adapted. In this case step 2 and all following steps are repeated for the affected CDEs until consensus is reached. To avoid deadlocks, it i…	1). Not clear/ Not relevant
26	Haak, D.; Page, C.-E.; Reinartz, S.; Krüger, T.; Deserno, T. M.	1). Formats: All types of DICOM data formats should be supported (including DICOM-convertible data) to avoid manual conversion steps before integration.	1). New-Req.: The system must acquire structured data based on interoperability standards from IT and healthcare domain.	1). Record Linkage: The data context (e.g., patient, study, event identifier) should be considered during integration and linked between the EDCS and PACS. 2). De-identification: The subject’s personal data should be removed automatically from DICOM objects and substituted with the appropriate trial identifiers when entered into the research database.	1). New-Req.: Note: Possible source systems are EDCS, PACS. 2). Neu-Req.: The system must de-identify DICOM objects when processing.			1). Storage: DICOM data should be storable from inside the center’s IT system (e.g., via DICOM workstation) as well as from outside (e.g., via the eCRF). 2). Data Enhancement: Image annotation and DICOM structured reporting (DICOM-SR) results should be stored back within the research PACS. 3). Future Research: Collected DICOM data should be centrally and study-independently accessible for further…	1) New-Req.: The system must store DICOM data from all of the following sources: * internal * external. 2). New-Req.: The system must store all of the following image data: * image annotation * DICOM structured reporting results. 3). New-Req.: The system must store DICOM data all of the following ways: * centrally * independent of study context.
27	Hackl, Hubert; Stocker, Gernot; Charoentong, Pornpimol; Mlecnik, Bernhard; Bindea, Gabriela; Galon, Jerome; Trajanoski, Zlatko	1). (The development of high-throughput technologies including technologies for measuring genetic variations, quantitation of gene expression, protein levels, posed challenges for the storage and analyses of the vast amount of generated data.) One approach for integrating genomic data, transcriptomic data, and proteomic data is the concept of a data warehouse (often a relational database), where …	1).New- Req.: The system must acquire high-throughput data including data storage.	1). The patient data should be first de-identified, entered into the database, and then provided to the biologists and bioinformaticians.	1). Req.: The system must process patient data de-identified.			1). IT basis for consecutive data management, data analysis and data integration consists of a reliable computational environment which can handle the storage of diverse data, deliver data to the computing cluster and provide raw and processed data to the end user.	1). New-Req.: The system must provide all of the following data from the storage: * processed data * raw data.			1). However, links to the primary data need to be secured so that later re-analyses using improved tools can be guaranteed.	1). New-Req.: The system must track data to the primary data.
28	Hackl, W. O.; Ammenwerth, E.	1). It must define the optimal place to tap the data sources in order to guarantee optimal data quality along with limiting efforts for interface development. 2). (The strategy should also define the extraction periodicity and latency.) 3). As depicted previously, clinical information systems evolve constantly and change over time. This fact already needs to be taken into account for every clinic…	1). Neu?-Req.: The system must acquire data close to it's original format for optimal quality. 2). New-Req.: The system must acquire data with one of the following triggers: * periodic * event-based. 3). New.Req.:The system must iterate data integration if data sources change.	1). After defining the extraction strategy, the single ETL routines must be defined and implemented. 2). In more specific terms, this means that the small solutions must be designed in a flexible and scalable manner, and that all the single solutions must share a common core data set with shared key indices (e.g. unique patient IDs, case IDs, clinical process IDs, etc.). Such a shared core minimu…	1). Req.: The system must process data in single ETL routines. 2). New-Req.: The system must process data into core data set.	1). The required analysis techniques (e.g. querying, simple reporting, adhoc reporting, OLAP, data mining and machine learning, semantic mining, etc.) and the appropriate tools then have to be selected. 2) In addition, the presentation of analysis results (e.g. charts, tables, dashboards, etc.) should be designed.	1). New-Req.: The system must provide various data analysis techniques. 2). New-Req.: The system must present the results of data analysis.	1). A further step to be carried out hand in hand with the design of the data transformation is the definition of a multidimensional data model. 2). With regard to the holistic perspective of a clinical routine data reuse system, the data model must not be fitted too tightly to the situation in one specific department. It should contain a hard core, a kind of minimal data set, which is valid for …	1). New-Req.: The system must store data according to a multidimensional data model. 2). Neu-Req.: The system must store minimal data sets that can be extended by department-specific data.	1). In an evaluation of different data warehousing tools, Do et. al. criticized insufficient or missing metadata management possibilities [47]. Especially in the constantly evolving clinical domain, with changing knowledge, procedures, information systems, and data, an appropriate metadata management capable of dealing with a variety of so-called slowly changing dimensions [48] is of high importa…	1). Req.: The system must provide metadata management (-tools).			1). As depicted previously, clinical information systems evolve constantly and change over time. This fact already needs to be taken into account for every clinical routine data reuse system. Therefore, the last block of SPIRIT is dedicated to lifecycle management. In every case of significant change among the clinical information system, the clinical context or requirements concerning analyses, …	1). New-Req.: The system must iterate data integration if at least one of the following change: * source data * data sources * clinical context * analyses requirements.	1). An access control and authorization concept must be developed. (For the Analysis Tool)	1). New-Req.: The system must provide all of the following: * user authentication * use authorization.
29	Lelong, Romain; Soualmia, Lina F.; Grosjean, Julien; Taalba, Mehdi; Darmoni, Stefan J.	1). The data are produced by different subsystems and applications of the IS of RUH. A subsystem called CPage Dossier Patient partially aggregates some of this important data such as laboratory results, DRGs, procedures, and clinical documents. Other data remain in other subsystems that have to be accessed separately. ETL scripts are used to incorporate data from the production environment reposi…	1). New-Req.: The system must acquire data from different heterogeneous source systems.
30	MARSCHOLLEK, Michael			1). use of unified reference terminologies [9] 2). o implementation of standards for information representation from the health information system domain, for example HL7 Clinical Document Architecture (CDA) [21,43,47,48]	1). New-Req.: The system must process data by mapping it to multiple terminology standards. 2). New-Req.: The system must process data according to a specified semantic data model.
31	Martone, Maryann E.; Gupta, Amarnath; Ellisman, Mark H.			1). One solution explored in the CCDB and BIRN projects and by others is the use of ontologies to provide the necessary knowledge structures for interrelated concepts contained in distributed resources.	1). New-Req.: The system must process data by mapping it to all of the following: * standardized semantics * vocabularies * ontologies.
32	Ohmann, C.; Kuchinke, W.							1). Source data shall be accurate, legible, contemporaneous, original, attributable, complete and consistent 2). The storage of source documents shall provide for their ready retrieval 3). Source documents and data shall be protected from destruction 4). The source document shall allow for accurate copies to be made	1). New-Req.: The system must store the original data. 2). New-Req.: The system must store the data in a way that it can be retrieved via queries. 3). Req.: The system must store original data in audit-proof manner. 4). New-Req.: The system must export copies of stored original data..			1). The investigator shall maintain the original source document or a certified copy 2). The location of source documents and the associated source data shall be clearly identified at all points within the process 3). When source data are copied, the process shall ensure that the copy is an exact copy preserving all of the data and metadata of the original	1). Req.: The system must provide a link to the original data. 2). New-Req.: The system must track data to all of the following: * the location of source * associated source data documents. 3). New-Req.: The system must track data to check the correspondence between the copy and the original (including metadata).	1). An instrument to capture data shall ensure that the data are captured as specified within the protocol 2). An audit trail should be maintained as part of source documents for the original creation and subsequent modification of all source data	1). Not clear which protocol. 2). New-Req.: The system must provide an audit trail if source data changes in the course of audits.	1). Source documents shall be protected against unauthorized access 2). The sponsor shall not have exclusive control of a source document 3). The source data shall only be modified with the knowledge or approval of the investigator	1). New-Req.: The system must provide all of the following: * user authentication * use authorization. 2). New-Req.: The system must prevent third parties from modifying source documents. 3). New-Req.: The system must enable authorised changes to the source data.
33	Oliveira, I. C.; Oliveira, J. L.; Sanchez, J. P.; Lopez-Alonso, V.; Martin-Sanchez, F.; Maojo, V.; Pereira, A. S.	1). Advanced data access abstractions, enabling a standard service-interface over heterogeneous information sources, in spite of the variability in the capabilities of the underlying data management systems. Such interface would enable the access using a standard query language.	1). New-Req.: The system must acquire (meta-) data from heterogeneous sources using an abstraction.	1). Standard languages for source description, enabling the production and sharing of semantic-richmodels. The information sources, as they became available, would then register themselves as content providers,describing the information they hold according to the shared semantic techniques. To this end, the definition and use of shared ontologies and terminology systems and the reuse of existent …	1). New-Req.: TThe system must process data by mapping it to multiple terminology standards. 2). New-Req.: The system must process data based on open international standards.											1). Secure transport and, in some cases, secure storage of sensitive data.	1). Non-Functional..
34	Ozyurt, Ibrahim Burak; Grethe, Jeffrey S.	1). A data and metadata extraction system that is able to connect to various repositories and data aggregators/integrators using parameterized ingestors and a domainspecific language (DSL) to specify complex data extraction/ingestion scenarios. 2). Incoming metadata information is converted to JavaScript Object Notation (JSON) for each data set being described and is stored in MongoDB.	1). New-Req.: The system must acquire (meta-) data from heterogeneous sources using an abstraction. . 2). New-Req.: The system must acquire (meta-)data in common exchange formats (JSON).	1). Aggregation of heterogeneous semi-structured data from multiple sources requires alignment and transformation to a common format. 2). The harvesters form the extract portion of the Foundry ETL system. Both the distribution and format of the scientific data are heterogeneous. Hence, both access mode and data format need to be taken into account in devising a generic design for the harvester po…	1). New-Req.: The system must process (semi-)structured data to a common exchange format. 2). Neu-Req.: The system must process heterogeneous data. 3). Not clear/ Not relevant. 4). New-Req.: The system must process data by using a transformation language. 5). New-Req.: The system must process data into predefined export formats.					1). A generic transformation language to align heterogeneous data from multiple sources with a data/metadata model [e.g. bioCADDIE Data Tag Suite (DATS) (9)] enabling a broader community of curators to create and manage the transformation of data and metadata.	1). New-Req.: The system must process metadata from multiple sources according to a metadata model.
35	Rajasekaran, H.; Lo Iacono, L.; Hasselmeyer, P.; Fingberg, J.; Summers, P.; Benkner, S.; Engelbrecht, G.; Arbona, A.; Chiarini, A.; Friedrich, C. M.; Hofmann-Apitius, M.; Kumpf, K.; Moore, B.; Bijlenga, P.; Iavindrasana, J.; Mueller, H.; Hose, R. D.; Dunlop, R.; Frangi, A. F.	1). Combining heterogeneous data sources, which are distributed geographically, encoded in different formats and may involve different languages and nomenclatures. 2). The @neuFuse suite receives datasets from medical imaging and biomedical instrumentation, as well as derived data such as indicator fields obtained from simulation services.	1). New-Req.: The system must acquire geographically distributed data. 2). New-Req.: The system must acquire multimedia data from various domains.													1). Maintaining the privacy of patient data and securing the entire IT infrastructure to ensure compliance with legal regulations and to ward off malicious attacks.	1). New-Req.: The system must provide data privacy and security in accordance with at least one of the following: * legal regulations * ethical regulations.
36	Rance, Bastien; Canuel, Vincent; Countouris, Hector; Laurent-Puig, Pierre; Burgun, Anita	1). Technology in the field of molecular biology and medical informatics is changing fast. New algorithms and technics appear on regular basis. Our platform needs to be able to handle new data format and new results. Modularity is key to keep the platform up-to-date.	1). Non-functional.	1). The CARPEM data are coded to several terminologies, such as ICD (International Classification of Diseases), or ATC (Anatomical Therapeutic Chemical classification). Semantic interoperability must be achieved, and terminologies have to be managed to allow interoperability (e.g. through across-study analysis), or efficient query management (for example, through terminology-based query expansion…	1). New- Req.: The system must process data by mapping it to multiple terminology standards. 3). New-Req.: The system must process data including all of the following: * Record linkage * De-identification * Data quality control. 3.1). New-Req.: The system must process data by transforming it into an open standardized format. 4). New-Req.:The system must process unstructured data by using natural …	1.1). In clinical research, the data is assessed by clinical research associate, and curated by data-managers. Care data do not undergo such process. We aim at providing the researchers with controls and management-plan for clinical care data through the detection of missing data or outliers, 1.2) and consistency checks.	1.1). New-Req.: The system must analyse the data to report all of the following: * missing values * outliers. 1.2). The system must analyse the data to do consistency checks.	1). The platform has to handle small datasets as well as large cohorts and genomics data. The loading, management and storage processes have to be able to handle several million data-points.	1). New-Req.: The system must persist small and large data sets.	1). Data need to be stored along with metadata detailing how they were generated, and the semantic they hold.	1). New-Req.: The system must store metadata about all of the following: * how data was generated * their semantics.					1). To convince users, the platform must implacably handle data-property. The first concern developing an integration platform must be the security of the patients’ data. Security must be state-of-the-art (encryption of communications, 2). access policy…), and must include several layers of protection. 3). Clinical and research identifiers must be protected against confidentiality breaches, possi…	1). Req.: The system must provide encryption for data transfer. 2). New-Req.: The system must provide all of the following: * user authentication * use authorization. 3). Req.: The system must provide a Pseudonymization ID (PID) to disconnect medical data from identifying data. 4). Req.: The system must provide a backup solution for data security.
37	S, Hanss; T, Schaaf; T, Wetzel; C, Hahn; T, Schrader; T, Tolxdorff;	1). The component ‘Collect’ extracts the source data for the export. The data will be collected patient per patient to achieve consistency. In this component it is also very important to guarantee transparency and controllability.	1). Neu-Req.: The system should acquire patient level data.	1). Since the OpEN.SC system has to integrate different databases with various data structures within one science center, one goal of this design should be a similar integration process on account of reusability. 2). The component ‘Transfer’ provides the required transfer of the data from the source system to the OpEN.SC system and has to be secure, controllable and transparent, also. 3). The com…	1). New-Req.: The system must process data from various sources based on at least one of the following: * standardized rules * standardized process. 2). Non-Functional. 3). Neu.Req.: TThe system must process data into a available standardized schema. 4). New-Req.: The system must anonymize data.	3.1). Second, an intelligent catalog [5] searches the databases with case retrieval nets to find not only identities but also similarities.	3.1). New-Req.: The system must find data sets that are at least one of the following: * similar * comparable.							1). Transparency: Because the component ‘Collect’ is parameterized through the transfer property file, the specification of the data integration process as contracted is directly represented in the technical process. Also through the monitoring of the component ‘Log’ the workflow will be more transparent.	1). New-Req.:The system must create all of the following when integrating data: * transfer property files * log files.	1). The component ‘Encrypt’ includes the codification of the personalized data. To assure pseudonymization there is not only an encrypt module but also a decrypt module on the partner clinic server. One constraint on this component is a secure encryption algorithm. 2). To protect the data against forbidden accesses a secure transfer as well as a secure encryption of the identification numbers is …	1). Req.: The system must provide a Pseudonymization ID (PID) to disconnect medical data from identifying data. 2). New-Req.: The system must provide all of the following: * user authentication * use authorization. 3). New-Req.: The system must provide a patient identification service.
38	Tahar, Kais; Müller, Christoph; Dürschmid, Andreas; Haferkamp, Silke; Saleh, Kutaiba; Jürs, Patrick; Stäubert, Sebastian; Gewehr, Jan Erik; Zenker, Sven; Ammon, Danny; Wendt, Thomas	1). Extract calibration data for the UC tools and make it available for users 2). Configure the interface of DIE (data integration engine) to clinical subsystems and establish connections to data sources 3). Extract the UC data	1). Not clear/ Not relevant. 2). New-Req.: The system must acquire data from different heterogeneous source systems. 3). New-Req.: The system must acquire data based on use-case specific contexts.	1). To enable semantic interoperability, standard ontologies such as SNOMED CT and LOINC were used to code the data items required to implement SMITH use cases. 2). Extract the MII core dataset 3). Transform extracted data into eHealth standards and integrate it in DIC HDS 4). Supply UC data via standardized external interfaces such as IHE-profiles	1). New-Req.: The system must process data by mapping it to multiple terminology standards. 2). Req.: The system must process data in/to core data sets. 3). New-Req.: The system must process data based on open international standards.. 4). New-Req.: The system must process data via standardized interfaces.
39	Teodoro, Douglas; Pasche, Emilie; Gobeill, Julien; Emonet, Stéphane; Ruch, Patrick; Lovis, Christian	1). The System Shall Provide Aggregated Information From Numerous National Sources Increasing antibiotic resistance is a worldwide public health concern, and for its effective combat, a successful surveillance system has to offer multinational resistance information[30].	1). New-Req.: The system must integrate data from public sources.	1). The System Shall Implement a Formal and Semantic-Aware Data Model Most of the available systems do not uF40d biomedical data models, nor computable terminologies and ontologies. As a result, the process of extracting resistance information and data analysis in a heterogeneous environment is done manually or semiautomatically. In addition to the overhead work, the lack of formal conceptualizat…	1). New-Req.: The system must process data according to formalized data models including all of the following models: * terminologies * ontologies.	1.1). The System Shall Provide Reliable Results: [...] However, especially if the system is used by clinicians at the point of care, the accuracy of the results must be equivalent to those obtained by semiautomatic processes, where data cleansing 1.2). and audit are performed prior to integration and interpretation.	1.1). New-Req.: The system must analyse the data for data cleansing. 1.2). Neu-Req.: The system must analyse the data to provide data auditing.	1). The System Shall Not Store Data Centrally: Sharing biomedical data raises several ethical concerns[31]. To comply with international standards on sharing biomedical information, increase the trust of data providers, and encourage collaboration in the surveillance network, central aggregation must be avoided.	1). New-Req.: The system must store biomedical data decentralized from clinical EHR data.							1). The system must provide data privacy and security in accordance with legal and ethical regulations.	1). New-Req.: The system must provide data privacy and security in accordance with at least one of the following: * legal regulations * ethical regulations.
40	Tsiknakis, M.; Rueping, S.; Martin, L.; Sfakianakis, S.; Bucur, A.; Sengstag, T.; Brochhausen, M.; Pucaski, J.; Graf, N.	1). Data to be searched, queried, extracted, integrated and shared in a scientifically and semantically consistent manner across heterogeneous sources, both 1.1) public and 1.2). proprietary, ranging from chemical structures and omics to clinical trials data. 2). Data integration: the capacity to pool data from heterogeneous sources in a scientifically, semantically and mathematically consistent …	1). New-Req.: The system must acquire data from different heterogeneous source systems. 1.1). New-Req.:The system must integrate data from public sources. 1.2). Req.:The system must acquire data from proprietary sources. 2). New-Req.: The system must acquire data from heterogeneous sources in a consistent manner. 3). New-Req.: The system must federate data across-institutions. 4). = 1). 5). New-R…	1). Mapping concepts to existing information sources, queries against the ontology are evaluated by accessing individual sources in a user-transparent manner. Although this approach is novel, scalability and expressivity are a concern.	1). New-Req.: The system must process data by mapping it to all of the following: * standardized semantics * vocabularies * ontologies.					1). Furthermore, assembly of tools into complex ‘discovery workflows’ will only be possible if data formats are compatible relationships between objects shared or and semantic transferred in workflows are clear. In achieving such requirements, the use of meta-data is important. As a result, in ACGT we focus on the systematic adoption of metadata to describe grid resources, to enhance and automate…	1). New-Req.: The system must adopt the semantic of metadata.					1). Security: finally, it must be consistent with the European ethical and legal framework, providing a high degree of trust and security to its users.	1). New-Req.: The system must provide data privacy and security in accordance with at least one of the following: * legal regulations * ethical regulations.
41	Welch, Brandon M.; Eilbeck, Karen; Del Fiol, Guilherme; Meyer, Laurence J.; Kawamoto, Kensaku	1). Apart from the sharing of tools, it should also allow for their integration as modules in a generic framework and applied to relevant dynamic datasets. We refer to this process as ’discovery driven scientific workflows‘, which ideally would also be executed in a fast, unsupervised manner.	1). Non-functional.	1). CDS knowledge must have the potential to incorporate multiple genes and clinical information. (Requirement #8) 2). Have the capacity to support multiple EHR platforms with various data representations with minimal modification. (Requirement #10) 3). Leverage current and developing CDS and genomics standards. (Requirement #12): [...] Therefore, it is important to leverage these standards and i…	1). New-Req.: The system must process data by linking at least one of the following data types to their associated clinical interpretation: * genotype * genetic. 2). New-Req.: The system must process data from various sources based on at least one of the following: * standardized rules * standardized process. 3). New-Req.: The system must process data based on open international standards. 4). Ne…	3). Support a large number of gene variants while simplifying the CDS knowledge to the extent possible. (Requirement #11)	1). Req.: The system must allow to use the data for clinical decision support (CDS).	1). Keep CDS knowledge separate from the variant classification. (Requirement #9)	1). Unklar, was variant class. ist?
42	Wong, Limsoon	1). It must shield existing queries from evolution of the external sources as much as possible. For example, an extra field appearing in an external database table must not necessitate the recompilation or rewriting of existing queries over that data source. The external data sources used by a bioinformatician are typically owned by different organisations who have an autonomous right to evolve t…	1). Neu-Req.: The system must acquire requested data even though data sources are evolving	1). It must have a data exchange format that is straightforward to use, so that it does not demand too much programming effort or contortion to capture the variety ofstructures ofoutput from external databases and softwares. The data exchange format is the standard by which the system exchange data with the external data sources. If it is not straightforward to use, then great effort would be nee…	1). New-Req.: The system must process (semi-)structured data to a common exchange format. 2). Neu-Req.: The system must process data without an available schema.			1). It must have a data model that the external database and software systems can easily translate to, without doing a lot of type declarations. If it does not have such a data model, then there would be a significant impedance in moving external data into the system, in moving internal data into external databases, and in manipulating the data when they are brought into the system.	1). New-Req.: The system must store data according to a multidimensional data model.
43	Gupta, A.; Ludascher, B.; Martone, M. E.	1). The main data sources are scientific STUDIES of various types which themselves can refer to further heterogeneous data sources like 2). PROLAB (image databases of protein labelings) and DENDREC (volumetric reconstructions of dendrites). 3). Other KIND sources are CAPROT (calcium-binding protein databases) and NTRANS (neuro-transmission database). Apart from these sources of observational data…	1).New- Req.: The system must acquire data from different heterogeneous source systems. 2). New-Req.: The system must acquire multimedia data from various domains. 3). New-Req.: The system must acquire data from various domain specific knowledge databases.	1). Thus, for complex integration tasks, a powerful declarative specification language is required, e.g., for 1.1) querying and restructuring local schemas, 1.2). mapping data between models and schemas, 1.3). integrity checking, 1.4). and knowledge inference.	1.1). New-Req.: The system must allow all of the following to the processed data: * to query * restructure local schemas.. 1.2). New-Req.: The system must map data between all of the following: * models * schemas. 1.3). New-Req.: The system must check integrity when processing data. 1.4). New-Req.: The system must infer knowledge when processing data.
44	Botsis, Taxiarchis; Hartvigsen, Gunnar; Chen, Fei; Weng, Chunhua	1). Incompleteness caused by information fragmentation of the healthcare systems (i.e., patients moving between multiple healthcare entities for special referrals or emergency healthcare, with each entity holding partial health records for the patients) could be mitigated using health information exchange (HIE) methods that support information federation across multiple healthcare entities. 2). P…	1). Req.: The system must acquire data using health information exchange (HIE) methods. 2). New-Req.: The system must acquire data from personal health records (PHRs) with all of the following nature: * structured * unstructured. 3). Req.: The system must acquire data from clinical registries.	1). Therefore, we suggest combining dedicated text mining tools and special post processing to facilitate information retrieval. A dedicated text-mining tool should be based on a source- and domain-specific lexicon. […] and new methods for natural language processing (e.g. for symptoms or signs recorded on free-text formats) are needed. 2). An alternative to address information incompleteness pro…	1). & 2). The system must process unstructured data by using natural language processing (NLP) methods.			1). Within a clinical data warehouse, to reduce the health data that is unavailable, inaccessible or incomputable, new technology for storage (e.g. for radiology data) [...] are needed.	1). Non-functional.
45	Bouzillé Guillaume; Sylvestre Emmanuelle; Campillo-Gimenez Boris; Renault Eric; Ledieu Thibault; Delamarre Denis; Cuggia Marc					1). Access to the entire dataset stored in the clinical data warehouse was limited to experts of the data-mining department. They were responsible for extracting a subset of potential patients ((2). except those who refused to have their data used for research purposes) of interest for the study. Data were then replicated in a datamart and made available for physicians for a limited time through …	1) New-Req.: The system must extract data(-marts) for research related analysis.s. 2). New-Req.: The system must only analyse (patient-) data for which consent has been obtained. 3). New-Req.: The system must test eligibility on data marts.
46	Chute, C. G.; Beck, S. A.; Fisk, T. B.; Mohr, D. N.	1). 2. Integrated: data that are gathered into the data warehouse from a variety of sources and merged into a coherent whole. 2). It is not feasible to complete this in totality for all data sources across the enterprise at once. Thus, a strategic sequence of data loads was needed. Mayo addressed the sequencing problem by prioritizing projects and allowing them in turn to dictate the modeling and…	1). Req.: The system must merge acquired data from different sources. 2). New-Req.: The system must acquire core data sets.	1). However, a systematic normalization of this data, including consistent information models, shared vocabulary, and systematic ETL (extraction, transform, and load) was recognized as a critical need for a semantically integrated data store for all enterprise data. 2). Coding systems, vocabularies, and ontologies collected and compiled into a common terminology model 3). Backbone thesauri within…	1). New-Req.: The system must process data according to a specified semantic data model. 2). New-Req.: The system must process data by mapping it to multiple terminology standards. 3). New-Req.: TThe system must process data by mapping between local terminologies to at least one of the following: * national terminology standards * international terminology standards. 4). Req.: The system must pro…			1). 4. Non-volatile: data are stable in a data warehouse; more data are added but data are never removed. 2). Where practical, EDM embraces external data standards relevant to the topics at hand, for example HL7 Reference Information Model (RIM) artifacts. It is by design, however, necessarily reflective of Mayo and its integrated practice, education, and research environment.	1). New-Req.: The system must provide a means to add data. 2). New-Req.: The system must store data according to a multidimensional data model.	1). Mayo’s Enterprise Managed Metadata Environment (EMME) provides Mayo with context for the systems, applications, and data that comprise the enterprise data asset. These information resources are the means for obtaining knowledge from Mayo’s ever-growing data pool.	1) Req.: The system must provide metadata management.	1). 3. Time-variant: all data in the data warehouse are identified with a particular time period; this permits exact re-execution of a query made at a point in time, regardless the amount of subsequent data that have been added. DS). 4. Non-volatile: data are stable in a data warehouse; more data are added 2). but data are never removed.	1). New-Req.: The system must track reproducibility of query results at different points in time. 2). New-Req.:The system must prevent the deletion of stored data
47	Doods, J.; Bache, R.; McGilchrist, M.; Daniel, C.; Dugas, M.; Fritz, F.			1). ETL procedures were set up to transform the source data to the corresponding schema and load it into the warehouses. 2). Mapping: Each hospital created mappings of local codes from their site to codes of a central terminology. […] The central clinical terminology used for defining queries comprised the following standard coding systems: the International Statistical Classification of Diseases…	1). New-Req.: TThe system must process data into a available standardized schema. 2). New-Req.: The system must process data by mapping between local terminologies to at least one of the following: * national terminology standards * international terminology standards.
48	Gaff, Clara L.; M Winship, Ingrid; M Forrest, Susan; P Hansen, David; Clark, Julian; M Waring, Paul; South, Mike; H Sinclair, Andrew	1). Crucially, there needs to be a two-way flow of information between clinicians and laboratories, via the genomics platform and the usual clinical and laboratory information management systems (LIMSs) within each member organisation. 2). Electronic medical records (EMRs) had not been implemented within the participating hospitals at the time, so integration could not be tested. Instead, the pro…	1). New-Req.: The system must acquire data from various source systems. 2). New-Req.: The system must acquire at least one of the following: * EHR data * EMR data.
49	Hall, Jennifer L.; Ryan, John J.; Bray, Bruce E.; Brown, Candice; Lanfear, David; Newby, L. Kristin; Relling, Mary V.; Risch, Neil J.; Roden, Dan M.; Shaw, Stanley Y.; Tcheng, James E.; Tenenbaum, Jessica; Wang, Thomas N.; Weintraub, William S.			1) Mapping clinical data standards to Systematized Nomenclature of Medicine–Clinical Terms, Logical Observations Identifier Names and Codes, and RxNorm (and in parallel mapping administrative data to these same sets of terms) allows interoperability between clinical and administrative data to be achieved. Interoperability on this scale remains a conceptual model to be implemented over the next se…	1). New-Req.:The system must process data by mapping it to multiple terminology standards. 2). New-Req.: The system must process unstructured data by using natural language processing (NLP) methods.			1) From a practical standpoint, it is often simpler to keep the genomic data separate from the clinical EHR and to create a devoted repository that can be directed at specific projects and questions as needed.	1). New-Req.: The system must store biomedical data decentralized from clinical EHR data.
50	Hamid, Jemila S.; Hu, Pingzhao; Roslin, Nicole M.; Ling, Vicki; Greenwood, Celia M. T.; Beyene, Joseph; Lehvaslaiho, Heikki			1) Broadly speaking, integrating heterogeneous data types involves two steps. The first one is converting data from different sources into a common format.	1). New-Req.: The system must process (semi-)structured data to a common exchange format.	1) The second equally important and challenging step deals with combining the kernels from the different data sources to give a complete representation of available data for a given statistical task.	1). Req.: The system must provide a complete representation of data available for data analysis.
51	Karasavvas, K.A; Baldock, R.; Burger, A.			1) The goal is to provide common meaning between concepts used in Web pages and services. 2) To this end: (a) a general-purpose data format has been designed (XML—see [30] for using XML in bioinformatics data integration); 3) (b) it was extended to allow for metadata (RDF); 4) (c) basic semantics for the data structures and values allowed have been specified (RDF Schemas), and recently; 5) (d) fu…	1). Neu-Req.: The system must process data via REST API. 2) New-Req.: The system must process (semi-)structured data to a common exchange format. 3) New-Req-:The system must process all of the following: * data * metadata. 4) Neu-Req.: The system must process technical metadata. 5) Neu-Req.: The system must process data including ontologies.			1) An important and challenging aspect is to integrate the schemas of the data sources. Different schemas and data models can introduce both technical, e.g., relational versus object models, and semantic heterogeneity. To bridge schema heterogeneity we usually define a common schema expressed in a common data model (CDM). Each local data model is mapped to the CDM thereby resolving semantic heter…	1). Neu-Req.: The system must store data in a common data model.
52	Katehakis, Dimitrios G.; Sfakianakis, Stelios G.; Kavlentakis, Georgios; Anthoulakis, Dimitrios N.; Tsiknakis, Manolis	1) (5) the use of available technology to support standardized means of communication among different software applications and services; 2.1) Access to potentially any kind of EHR information must be supported, including text and numeric values, structured (e.g., HL7CDA) and 2.2.) unstructured documents, 2.3). as well as multimedia information like waveforms, sound, and image files. 3) (3) clini…	1). Req.: The system must acquire data in interoperable exchange formats. 2.1). Req.: The system must acquire structured alphanumeric EHR data. 2.2). Req.: The system must acquire unstructured alphanumeric EHR data. 2.3). New-Req.: The system must acquire multimedia data from various domains. 3). Req.: The system must acquire the raw data from the source systems.	1) (3) the population of the individual components of the software infrastructure by the corresponding, domainspecific, workable, and semantically consistent concept models to be used for communicating structures containing values of data; 2.1) (4) the adoption of common terminology and a common naming convention for the use of globally unique concept codes formed by combining accepted coding sch…	1) New-Req.: The system must process data according to a specified semantic data model. 2.1) New- Req: The system must process data by mapping it to multiple terminology standards. 2.2) New-Req: The system must process data by mapping between local terminologies to at least one of the following: * national terminology standards * international terminology standards. 3). New-Req.: The system must …					1) (2) I-EHR indexing services for the provision of necessary means for the location of clinically significant information throughout the participating enterprises’ clinical information systems; 4) (5) health resource services for the unique identification of related resources such as organizations, devices, and/or software and the means for accessing them;	1). Neu-Req.: The system must provide a registry service to locate the requested data. 2). New-Req.: The system must provide a registry service to identify and access all of the following: * organizations * devices * software.			1) (1) patient identification services for the unique identification of patients, based on a commonly agreed set of traits, and for the correlation of identities across different identification domains;	1). Req.: The system must allow back referencing/ de-pseudonymisation to/of personal data.	1) (7) security services (e.g., for auditing, 2). encryption, 3). authentication, etc.) under a common public key infrastructure framework to counter all kinds of security threats; 4) (1) patient identification services for the unique identification of patients, based on a commonly agreed set of traits, and for the correlation of identities across different identification domains;	1). New-Req.: The system must provide the conduct of security audits. 2). Req.: The system must provide encryption and decryption for data transfer. 3). New-Req.: The system must provide all of the following: * user authentication * use authorization. 3.1). New-Req.: The system must provide encrypted communication. 4). New-Req.: The system must provide a patient identification service.
53	Lee, Thomas J.; Pouliot, Yannick; Wagner, Valerie; Gupta, Priyanka; Stringer-Calvert, David W. J.; Tenenbaum, Jessica D.; Karp, Peter D.	1) Multiple access mechanisms must eventually be provided including SQL, XML-based methods, Open Agent Architecture (OAA) [17], CORBA, and Web-based query interfaces.	1). New-Req: The system must acquire data using common interfaces.					1) The warehouse schema should facilitate coercion of different sources of the same type of data into a common semantic framework.	1). New-Req.: The system must store data (of the same types) into a common domain model.
54	Leisch, E.; Sartzetakis, S.; Tsiknakis, M.; Orphanoudakis, S. C.			1) Generally, data from different information systems cannot be compared or merged without user intervention, as they may contain semantically the same information in a different syntactic form. A mediation mechanism is needed that is capable of performing on-the-fly conversion at a semantic and syntactic level between client applications and different types of information systems being accessed …	1). Req.: The system must process data by providing a semantic integration service.					1) In order to achieve data integration, an open and dynamically extensible semantic data model is used, that describes the information structures of the attached autonomous information systems, associates them with domain-specific semantics, and thus relates them to an implicitly emerging and dynamically growing Healthcare Domain Reference Data Model (HRDM), which forms the core of the Patient M…	1). New-Req.: The system must process metadata from multiple sources according to a metadata model. 2). Not clear/ Not relevant.
55	Lowe, Henry J.; Ferris, Todd A.; Hernandez, Penni M.; Weber, Susan C.	1) Data from the Social Security Death Index (SSDI) is integrated into the CDW. 2) The orchestration of the underlying services, namely the MPI (Master Person index), tissue and image search, data extraction, data profile discovery, PACS image integration, data retrieval and data persistence services, is achieved by creating XML descriptor files specifying which services a given application requi…	1). Req.: The system must acquire data from the social security death index (SSID). 2). New-Req.: The system must use XML descriptor files for services.	1) STRIDE’s semantic layer consists of a framework supporting multiple terminologies, including ICD9-CM, ICDO, CPT, RxNorm and SNOMED. 2) The system includes a Master Person Index (MPI) that is dynamically populated from clinical, research and biospecimen data. 3) The CDW is now populated, in real-time, using HL7 message feeds from a variety of SUMC clinical systems. These version 2.x HL7 message…	1). New-Req.: The system must process data by mapping it to multiple terminology standards. 2). New-Req.: The system must process data by linking it to at least one of the following Master Patient Indexes: * institutional * cross-institutional 3). Req.: The system must process data from HL7 message feeds from various (clinical) systems into a HL7 RIM structure.			1) All clinical documents and reports are full-text indexed and searchable using Oracle Text. 2) STRIDE is built on the Oracle 11g relational database platform and uses an n-tiered architecture. Data is stored using an Entity-Attribute-Value (EAV) model9 and is represented by object-oriented data structures (entities, roles and acts) derived from the HL7 Reference Information Model (RIM)10.	1). New-Req.: The system must store data in all of the following ways: * full-text indexed * searchable. 2). New-Req.: The system must store data according to a multidimensional data model.
56	Mandl, K. D.; Kohane, I. S.; McFadden, D.; Weber, G. M.; Natter, M.; Mandel, J.; Schneeweiss, S.; Weiler, S.; Klann, J. G.; Bickel, J.; Adams, W. G.; Ge, Y.; Zhou, X.; Perkins, J.; Marsolo, K.; Bernstam, E.; Showalter, J.; Quarshie, A.; Ofili, E.; Hripcsak, G.; Murphy, S. N.			1) Terminologies such as ICD, NDC, and LOINC may be pre-loaded as hierarchical concept trees; new or ad-hoc terminologies including patient-reported outcome measures or locally defined data dictionaries readily coexist and may be crossmapped in i2b2. Concepts may be grouped using simple hierarchies and then optionally re-mapped into other reference coding systems and data models (eg, Observationa…	1). New-Req.: The system must process data including mappings between all of the following: * different data model * coding systems.
57	Marschollek, Michael; Wolf, Klaus-H.; Bott, Oliver-J.; Geisler, Mirko; Plischke, Maik; Ludwig, Wolfram; Hornberger, Andreas; Haux, Reinhold	1) A second category of data are data actively provided by the persons themselves, from relatives and care givers. These may either be structured, e.g. in a standardized questionnaire for well-being, and therefore can be represented with reference to code systems such as SNOMED CT [16], or unstructured such as e.g. in free text in emails or spoken comments. 2) The semantic integration of the latt…	1). Req.: The system must acquire structured and unstructured data from personal health records (PHR). 2). New-Req.: The system must acquire self-documented data with all of the following nature: * structured * unstructured.	1) The HL7 CDA standard is not primarily designed for the representation of sensor data, and the XML files tend to grow large. Therefore intelligent preprocessing is needed, bearing an inherent but unavoidable loss of information. 2) Therefore there is an urgent need for device interoperability standards that allow to build self-configurating ‘plug-and-play’ sensor sets with known features [13]. …	1). Req.: The system must (pre-)process streaming data from sensors. 2). New-Req.: The system must process data from sensors according to medical device standards.
58	Mo, Huan; Thompson, William K.; Rasmussen, Luke V.; Pacheco, Jennifer A.; Jiang, Guoqian; Kiefer, Richard; Zhu, Qian; Xu, Jie; Montague, Enid; Carrell, David S.; Lingren, Todd; Mentch, Frank D.; Ni, Yizhao; Wehbe, Firas H.; Peissig, Peggy L.; Tromp, Gerard; Larson, Eric B.; Chute, Christopher G.; Pathak, Jyotishman; Denny, Joshua C.; Speltz, Peter; Kho, Abel N.; Jarvik, Gail P.; Bejan, Cosmin A.;…	1) Data components in phenotyping may include the full range of clinical data stored in the EHR, such as demographics, vital signs, laboratory tests, medication, diagnoses, procedures, and other documentation.3	1). New-Req.: The system must acquire at least one of the following: * EHR data * EMR data.	1) To allow phenotype algorithms in PheRM to be supported in different EHR systems, accommodating non-standardized terminologies is important. Many EHR systems employ local ad hoc terminologies, but the use of local terminology should be limited in PheRM, because it will hinder the portability of algorithms. Both HL7 and OMOP CDM recommend standardized coding systems for clinical terminology,78 s…	1) New-Req.: The system must process data by mapping between local terminologies to at least one of the following: * national terminology standards * international terminology standards. 2) Req.: The system must provide mappings between different terminologies/ value sets and their versions (ICD9->ICD10). 3). New-Req.: The system must process unstructured data by using natural language processing…
59	Sujansky, Walter	1) 2. Users and applications must be able to issue complex declarative multidatabase queries. Heterogeneous database systems must provide powerful and general query capabilities that retrieve all the information pertaining to a single object or all the objects that meet a set of search criteria. The capabilities should not be tied to any particular application or information need. 2) 4. Write acc…	1). New-Req.: The system must acquire data via query languages. 2). Req.: The system must acquire data without changing the source data. 3). New-Req.: The system must acquire data with one of the following triggers: * periodic * event-based. 4). New-Req.: The system must acquire data independently of the source database's structure.	1) A subfield of medical informatics is devoted to these terminology issues, and a large government-funded terminology resource now exists to assist in mapping synonymous terms to each other [12].	1). New-Req.: The system must process data by mapping it to multiple terminology standards.
60	Warner, Jeremy L.; Jain, Sandeep K.; Levy, Mia A.	1) One can easily see the scenario where an app, either within or external to an EHR, can “hook” into an external knowledge base to provide information at the point of care. The pilot implementation of PCM demonstrated seamless linkages to three knowledge bases: Gene Wiki, MyCancerGenome, and HemOnc.org [104]. 2) We demonstrated that such an extension was possible for genomic data in the SMART on…	1). New-Req.: The system must acquire data from various domain specific knowledge databases. 2). Neu-Req.: The system must acquire data from (FHIR based) Apps.
61	Yao, Qin; Tian, Yu; Li, Peng-Fei; Tian, Li-Li; Qian, Yang-Ming; Li, Jing-Song			1) Finally, appropriate numbers of map tasks and reduce tasks are launched to write the records to the HDFS, as shown in Fig. 2.	1) Not clear/ Not relavant.	1) Apache Mahout [35] provides a machine learning library that is scalable to large data sets; the library provides implementations of clustering, classification and collaborative filtering (CF) algorithms. 2). In our system, we primarily use the CF algorithm to analyze MBD stored in the BDW to make recommendations for external applications, such as EMRs, through designated recommender interfaces…	1) New-Req.: The system must provide libraries for machine learning. 2). Not clear/ Not relavant.
